# Supplementary material for: Describing vegetation characteristics used by two rare forest-dwelling species: Will established reserves provide for coastal marten in Oregon?
Source: PLoS One. 2019 Jan 31;14(1):e0210865. doi: 10.1371/journal.pone.0210865 (PMC6354973; doi:10.1371/journal.pone.0210865)
Supplement: S1 Dataset — (ZIP) [file pone.0210865.s005.zip]

Archive with 7 entries (7 files):
- Marten_DWD_011317.csv
- Marten_Plot_gnn-cc.csv
- Marten_Shrub_011317.csv
- Marten_Snag_011317.csv
- Marten_Tree_011317.csv
- marten_veg_170606_180111_181028_181114.R
- NCASI_Plant_join.csv
