# Supplementary material for: Describing vegetation characteristics used by two rare forest-dwelling species: Will established reserves provide for coastal marten in Oregon?
Source: PLoS One. 2019 Jan 31;14(1):e0210865. doi: 10.1371/journal.pone.0210865 (PMC6354973; doi:10.1371/journal.pone.0210865)
Supplement: S1 Dataset — (ZIP) [file pone.0210865.s005.zip › Marten_DWD_011317.csv]

PLOT_ID	SPECIES	LENGTH	DIAM_SMALL_END	DIAM_LARGE_END	DECAY_CLASS
69	PISI	13	30	80	M
69	PISI	5	40	70	A
69	PISI	2	30	35	A
69	PISI	4	60	80	M
69	PISI	2	50	55	A
69	PISI	2	11	13	M
69	PISI	6	28	45	M
69	PISI	3	10	15	M
69	PISI	10	65	80	M
69	PISI	3	10	13	M
69	PISI	2	20	30	A
69	PISI	9	40	70	A
69	PISI	5	70	90	M
69	PISI	7	40	55	A
69	PISI	3	70	75	A
69	PISI	2	30	40	A
129	PIMO	4	10	13	M
129	PIMO	2	10	11	M
398	PIMO	2	10	13	M
398	UNKN	6	30	45	A
398	CHLA	6	40	45	M
398	PIMO	2	10	13	M
398	UNKN	4	20	35	A
398	PIMO	2	10	12	M
398	CHLA	3	10	15	M
398	CHLA	3	10	13	M
398	CHLA	2	15	25	M
398	PIMO	13	30	40	M
398	PIMO	2	10	11	M
398	CHLA	3	10	25	M
398	CHLA	2	15	27	A
393	CHLA	18	25	40	M
393	CHLA	7	10	20	M
393	CHLA	9	20	30	M
393	CHLA	5	30	45	M
393	CHLA	4	26	33	M
393	CHLA	3	30	70	M
393	CHLA	4	40	43	M
393	CHLA	3	15	23	M
393	CHLA	2	30	35	M
393	PSME	10	20	40	A
393	CHLA	8	25	30	M
393	UNKN	4	15	17	A
393	UNKN	6	20	28	M
393	UNKN	3	10	12	M
393	UNKN	5	15	21	M
338	LIDE	3	10	13	M
338	TSHE	2	10	13	M
338	TSHE	5	10	14	M
338	TSHE	3	10	12	M
338	PSME	8	50	65	A
338	LIDE	2	10	12	M
338	UNKN	2	30	35	A
72	PSME	9	30	40	M
72	PSME	2	30	35	A
72	PSME	2	30	40	M
72	PSME	17	25	35	M
72	PSME	2	40	55	A
72	PSME	15	80	110	M
72	TSHE	2	10	12	A
72	UNKN	2	18	22	A
72	UNKN	3	30	32	M
72	PSME	2	10	15	M
72	PSME	2	30	33	M
72	PSME	20	15	32	M
72	PSME	3	25	40	M
72	PSME	3	22	23	M
72	TSHE	3	10	12	M
72	PSME	3	10	20	M
72	PSME	5	60	70	M
72	TSHE	8	10	19	M
72	TSHE	5	10	12	A
72	TSHE	2	10	10	M
72	PSME	4	12	16	M
72	PSME	4	30	35	M
72	TSHE	8	10	13	M
72	UNKN	10	12	16	M
72	PSME	4	30	40	M
72	UNKN	3	10	12	A
72	PSME	3	16	20	M
72	PSME	4	15	25	M
72	PSME	6	32	35	M
72	PSME	10	50	70	A
72	PSME	2	20	22	A
72	PSME	6	20	35	M
204	PSME	6	15	30	M
204	PSME	6	14	28	M
204	UNKN	2	11	14	A
204	UNKN	4	15	20	A
204	PISI	5	30	55	A
204	PISI	7	10	23	M
204	TSHE	3	10	31	M
204	UNKN	5	20	37	A
241	PSME	3	14	15	M
241	PSME	2	10	15	M
75	PSME	5	10	15	M
75	PSME	5	23	26	M
75	PSME	3	10	11	M
75	PSME	9	13	18	M
75	PSME	2	18	19	M
75	PSME	3	10	12	M
75	UNKN	2	10	11	A
75	UNKN	10	10	17	M
75	PSME	10	10	16	M
75	UNKN	3	10	20	A
75	PSME	8	20	24	M
75	PSME	14	13	27	M
75	PSME	3	27	30	A
88	PSME	7	23	25	M
88	PSME	8	40	50	A
88	PSME	10	12	18	A
88	PSME	2	20	21	A
88	PSME	2	21	23	A
88	PSME	3	23	25	M
88	PSME	9	38	50	A
80	PSME	16	100	120	A
80	UNKN	2	20	21	A
80	UNKN	2	25	26	A
80	UNKN	2	10	14	M
80	UNKN	3	10	12	M
80	TSHE	3	16	19	M
80	PSME	4	60	90	A
479	LIDE	4	11	13	M
479	UNKN	5	10	14	A
479	PSME	2	35	40	A
479	TSHE	2	13	14	M
479	UNKN	3	15	18	A
479	TSHE	2	10	13	A
479	PSME	4	10	26	M
479	PSME	2	50	75	A
358	PSME	2	10	11	M
358	UNKN	3	10	13	A
358	PSME	3	10	13	M
358	PSME	2	15	20	A
358	UNKN	2	10	11	M
491	ALRU	4	10	13	M
491	ALRU	2	10	10	M
491	ALRU	3	15	16	M
491	UNKN	2	10	12	M
491	TSHE	3	10	15	M
491	TSHE	3	12	20	M
396	CHLA	8	35	40	M
396	CHLA	7	10	25	M
396	PISP	6	25	30	M
396	UNKN	2	11	13	M
396	UNKN	9	28	33	M
396	UNKN	2	10	12	A
396	CHLA	3	20	25	A
396	PISP	4	15	18	M
396	PISP	5	11	15	M
14	UNKN	16	25	40	M
14	PSME	5	25	30	A
14	UNKN	2	10	11	M
14	PICO	3	13	14	A
14	PICO	6	12	15	M
14	UNKN	2	10	12	A
14	PICO	6	26	32	M
14	PICO	2	11	16	M
14	PICO	7	10	25	M
14	PICO	3	12	25	M
18	PSME	10	10	30	M
18	PISI	25	35	90	M
18	PSME	20	20	60	M
18	UNKN	12	30	50	A
18	UNKN	5	40	80	A
18	PSME	5	65	70	M
18	UNKN	6	10	20	M
18	PSME	8	40	50	M
18	PISI	2	40	45	M
18	UNKN	2	20	23	A
18	UNKN	15	25	40	M
18	UNKN	6	10	15	A
18	PSME	2	18	30	M
18	PSME	2	30	50	A
18	UNKN	10	15	40	A
18	PSME	8	10	30	M
18	THPL	7	30	35	M
355	UNKN	3	10	16	A
355	UNKN	4	13	19	A
355	UNKN	3	65	72	A
355	PSME	5	28	44	A
355	UNKN	2	30	51	A
355	PSME	2	56	86	A
355	PSME	6	90	93	A
355	PSME	3	11	13	M
355	PSME	6	10	10	M
355	PSME	3	35	48	A
355	UNKN	3	30	38	A
232	CACH	10	14	26	M
232	PSME	8	14	23	M
232	PSME	4	10	12	M
232	PSME	2	10	14	M
232	PSME	2	10	14	A
232	LIDE	11	10	28	M
232	PSME	6	10	16	I
232	PSME	5	10	15	I
232	UNKN	3	14	16	A
232	PSME	5	11	18	M
232	PSME	3	10	14	M
232	UNKN	5	10	15	A
232	PSME	6	10	15	I
232	PSME	3	10	14	M
232	PSME	3	10	18	M
232	PSME	4	10	16	I
232	PSME	9	12	17	I
232	ARME	6	15	25	M
232	PSME	2	12	15	M
110	UNKN	4	61	70	A
110	UNKN	12	62	80	A
110	UNKN	11	80	101	A
110	PSME	8	74	87	I
110	TSHE	10	25	37	I
110	PSME	8	72	84	M
110	CHLA	7	51	58	M
110	CHLA	11	64	71	M
110	PSME	5	75	83	A
110	UNKN	4	36	52	A
110	UNKN	5	79	84	A
110	ALRU	5	28	35	M
110	UNKN	3	26	31	A
110	ALRU	5	25	28	M
110	UNKN	4	76	89	A
252	UNKN	4	32	36	A
252	UNKN	3	44	54	A
252	UNKN	5	19	21	A
252	PSME	5	28	51	A
252	PSME	4	26	44	A
252	UNKN	3	19	23	A
252	PSME	4	10	15	I
252	UNKN	2	10	12	A
252	UNKN	4	16	23	A
252	UNKN	3	12	14	A
252	UNKN	6	28	43	A
483	UNKN	27	83	98	I
483	UNKN	11	10	25	I
483	ALRU	10	24	35	I
483	ALRU	6	16	23	I
483	PSME	7	10	20	I
483	PSME	2	10	14	I
483	PSME	4	10	14	I
483	PSME	4	10	13	I
483	CHLA	4	13	15	I
483	CHLA	4	10	16	I
483	PSME	3	10	13	I
483	PSME	2	10	14	I
483	PSME	2	10	10	I
483	ALRU	5	10	16	I
483	ALRU	6	27	32	M
483	PSME	2	10	11	I
483	UNKN	4	18	20	A
483	CHLA	4	12	13	M
483	PSME	4	56	90	A
483	PSME	4	22	27	I
483	ALRU	4	10	14	M
483	PSME	3	12	14	M
483	UNKN	5	24	32	A
483	UNKN	4	108	125	A
483	UNKN	5	18	28	A
483	UNKN	8	36	45	A
483	UNKN	3	83	88	A
483	UNKN	3	88	93	A
483	UNKN	3	79	91	A
483	UNKN	3	58	72	A
483	UNKN	3	39	45	A
483	PSME	8	10	15	I
90	PSME	10	11	15	M
90	PIAT	16	22	28	A
90	UNKN	8	20	25	A
90	PIAT	4	24	26	M
90	PIAT	7	17	21	M
90	UNKN	7	22	38	A
90	PIAT	3	10	19	I
90	UNKN	4	16	21	A
90	UNKN	7	21	23	A
90	UNKN	10	10	24	A
90	UNKN	4	25	31	M
90	PIAT	9	16	32	A
90	PSME	3	10	15	M
90	PSME	3	15	18	I
90	UNKN	11	18	25	A
90	PIAT	3	14	16	M
90	UNKN	3	10	14	A
90	ARME	3	13	17	A
90	PIAT	3	11	17	M
90	PIAT	10	14	24	A
90	PIAT	4	18	22	A
356	PIAT	5	10	14	M
356	PIAT	4	11	13	M
356	PIAT	8	10	25	M
356	UNKN	6	45	52	A
356	UNKN	6	10	14	A
356	UNKN	2	11	13	A
356	UNKN	2	10	11	A
356	PIAT	3	14	17	I
356	PIAT	3	23	27	I
356	UNKN	6	26	48	A
356	PIAT	7	10	15	M
356	PIAT	3	10	18	M
356	UNKN	6	15	20	A
356	ARME	2	10	14	A
409	NO DWD	0	0	0
472	PICO	10	10	22	M
472	UNKN	4	13	16	A
472	UNKN	4	15	19	A
472	UNKN	3	10	11	A
472	PICO	3	10	15	A
472	UNKN	5	19	23	A
401	UNKN	10	56	63	A
259	PIAT	5	10	13	M
259	PIAT	2	13	15	I
259	UNKN	2	11	14	A
259	PIMO	6	24	30	M
259	PISP	8	14	28	A
259	CHLA	5	16	23	A
334	PISI	8	10	25	M
334	UNKN	2	10	14	A
334	UNKN	2	10	15	A
334	UNKN	5	15	19	A
334	UNKN	6	20	28	A
334	UNKN	3	12	24	A
334	UNKN	8	33	57	I
334	UNKN	2	24	29	I
334	PISI	2	21	25	A
283	PSME	7	10	15	I
283	PSME	8	27	42	I
283	PSME	3	14	15	I
283	TSHE	2	12	13	I
283	PSME	3	11	12	I
283	PSME	3	10	15	I
283	UNKN	2	10	12	M
283	UNKN	4	14	18	A
283	PSME	4	13	15	M
283	UNKN	2	13	14	A
283	THPL	9	23	36	A
283	UNKN	2	11	11	M
283	THPL	2	11	12	A
283	PSME	2	28	37	A
283	PSME	5	15	17	M
283	THPL	5	56	66	A
283	PSME	6	10	16	I
268	UNKN	3	10	14	A
268	UNKN	9	10	23	A
268	PICO	3	10	17	M
268	PICO	10	22	56	M
268	PICO	5	10	25	I
178	NO DWD	0	0	0
313	PICO	11	10	28	M
313	PICO	12	10	12	M
316	NO DWD	0	0	0
1	PICO	8	10	24	M
1	PICO	4	10	15	M
1	PICO	4	10	15	M
1	PICO	2	10	13	M
1	PICO	5	10	17	M
1	PICO	3	10	14	M
436	NO DWD	0	0	0
20	NO DWD	0	0	0
41	NO DWD	0	0	0
