# Supplementary material for: Describing vegetation characteristics used by two rare forest-dwelling species: Will established reserves provide for coastal marten in Oregon?
Source: PLoS One. 2019 Jan 31;14(1):e0210865. doi: 10.1371/journal.pone.0210865 (PMC6354973; doi:10.1371/journal.pone.0210865)
Supplement: S1 Dataset — (ZIP) [file pone.0210865.s005.zip › Marten_Plot_gnn-cc.csv]

Field1	plot_id	region	stationnam	year_	season	date_	survlocnum	phase_note	datum	pointname	utmx	utmy	variable	value	utm_x	utm_y	name	time	date	slope	aspect	rat_nest_c	fuel_load	elevation	habitat_ty	canopy
3	100	SouthCoast	MACA-S-CCK9-100	2015	Spring				NAD83				plotid_central	100			CS	1643	6/21/2016 0:00	13	NNW	0	L	3034	DOUG FIR/RIPARIAN
18	12	CentralCoast	MACA-C-CCK9-012	2015	Spring				NAD83				plotid_central	12			CS	1158	8/30/2016 0:00	12	S	0	L	109	DUNES
33	134	CentralCoast	MACA-C-CCK9-001	2015	Spring				NAD83				plotid_radial1	134			CS	820	8/27/2016 0:00	4	N	0	L	22	DUNES
41	141	CentralCoast	MACA-C-DUNE-008	2015	Winter		Arboreal		NAD83	PSME			plotid_radial1	141			CS	854	8/30/2016 0:00	11	WNW	0	L	108	DUNES
47	145	CentralCoast	MACA-C-CCK9-012	2015	Spring				NAD83				plotid_radial1	145			CS	1236	8/30/2016 0:00	3	NE	0	L	96	DUNES
50	148	CentralCoast	MACA-C-CCK9-015	2015	Spring				NAD83				plotid_radial1	148			AH	1056	8/23/2016 0:00	15	E	0	L	346	DUNES
51	15	CentralCoast	MACA-C-CCK9-015	2015	Spring				NAD83				plotid_central	15			AH	1030	8/23/2016 0:00	35	E	0	L	346	DUNES
54	153	CentralCoast	MACA-C-DUNE-020	2016	Winter		Arboreal	Forked branch cluster	NAD83	PSME			plotid_radial1	153			AH	929	8/22/2016 0:00	18	SE	0	L	524	DUNES
56	157	CentralCoast	MACA-C-CCK9-024	2015	Spring				NAD83				plotid_radial1	157			CS	1441	8/26/2016 0:00	2	SW	0	L	19	DUNES
57	159	CentralCoast	MACA-C-CCK9-026	2015	Spring				NAD83				plotid_radial1	159			CS	850	8/28/2016 0:00	4	N	0	L	10	DUNES
70	172	CentralCoast	MACA-C-DUNE-039	2016	Winter		Terrestrial	Basal hollow (tree)	NAD83	PICO			plotid_radial1	172			CS	1316	9/14/2016 0:00	8	SE	0	L	18	DUNES
78	177	CentralCoast	MACA-C-CCK9-044	2015	Spring				NAD83				plotid_radial1	177			CS	842	9/15/2016 0:00	7	SE	0	L	10	DUNES
90	190	CentralCoast	MACA-C-DUNE-057	2015	Winter		Unknown		NAD83				plotid_radial1	190			CS	1542	8/25/2016 0:00	5	S	0	L	27	DUNES
94	194	CentralCoast	MACA-C-DUNE-061	2016	Winter		Arboreal	tree bole	NAD83	PICO			plotid_radial1	194			CS	1327	9/12/2016 0:00	5	S	0	L	59	DUNES
99	2	CentralCoast	MACA-C-DUNE-002	2016	Winter		Terrestrial	Driftwood	NAD83				plotid_central	2			CS	1317	9/8/2016 0:00	5	W	0	L	17	DUNES
101	200	CentralCoast	MACA-C-CCK9-067	2015	Spring				NAD83				plotid_radial1	200			CS	1027	8/25/2016 0:00	4	NW	0	L	55	SPRUCE
105	204	SouthCoast	MACA-S-DIST-071	2015	Summer		5138	3	NAD83	CURR-5138-2			plotid_radial1	204			AH	952	7/26/2016 0:00	4	W	0	L	179	SHOREPINE/SPRUCE
132	233	SouthCoast	MACA-S-CCK9-100	2015	Spring				NAD83				plotid_radial1	233			CS	1623	6/21/2016 0:00	20	WNW	0	L	3024	DOUGLAS FIR
152	26	CentralCoast	MACA-C-CCK9-026	2015	Spring				NAD83				plotid_central	26			CS	836	8/26/2016 0:00	4	N	0	L	15	DUNES
158	267	CentralCoast	MACA-C-CCK9-001	2015	Spring				NAD83				plotid_radial2	267			CS	942	8/27/2016 0:00	5	S	0	M	39	DUNES
179	286	CentralCoast	MACA-C-DUNE-020	2016	Winter		Arboreal	Forked branch cluster	NAD83	PSME			plotid_radial2	286			AH	817	8/22/2016 0:00	18	SE	0	L	401	DUNES
184	290	CentralCoast	MACA-C-CCK9-024	2015	Spring				NAD83				plotid_radial2	290			CS	1543	8/26/2016 0:00	5	E	0	L	12	DUNES
185	290	CentralCoast	MACA-C-DUNE-025	2016	Winter		Arboreal		NAD83				plotid_radial3	290			CS	1543	8/26/2016 0:00	5	E	0	L	12	DUNES
190	298	CentralCoast	MACA-C-DUNE-032	2016	Winter			Forked branch cluseter	NAD83	PICO			plotid_radial2	298			AH	1455	8/29/2016 0:00	1	W	0	L	40	DUNES
191	298	CentralCoast	MACA-C-DUNE-037	2015	Winter		Arboreal	Bole platform	NAD83	PICO			plotid_radial1	298			AH	1455	8/29/2016 0:00	1	W	0	L	40	DUNES
192	299	CentralCoast	MACA-C-DUNE-043	2016	Winter		Arboreal	Single branch	NAD83	PICO			plotid_radial3	299			CS	1054	9/15/2016 0:00	3	W	0	L	26	DUNES
193	299	CentralCoast	MACA-C-DUNE-038	2015	Winter		Terrestrial	Basal hollow (shrub)	NAD83	PICO			plotid_radial2	299			CS	1054	9/15/2016 0:00	3	W	0	L	26	DUNES
194	299	CentralCoast	MACA-C-DUNE-033	2015	Winter		Likely arboreal	Forked branch cluseter	NAD83	PICO			plotid_radial2	299			CS	1054	9/15/2016 0:00	3	W	0	L	26	DUNES
195	3	CentralCoast	MACA-C-DUNE-003	2015	Winter				NAD83				plotid_central	3			CS	1553	9/8/2016 0:00	3	W	0	L	16	DUNES
203	31	CentralCoast	MACA-C-DUNE-031	2015	Winter		Arboreal	bole platform	NAD83	PICO			plotid_central	31			CS	1220	8/26/2016 0:00	3	SE	0	L	21	DUNES
204	31	CentralCoast	MACA-C-DUNE-030	2015	Winter		Arboreal		NAD83	PICO			plotid_radial1	31			CS	1220	8/26/2016 0:00	3	SE	0	L	21	DUNES
206	311	CentralCoast	MACA-C-DUNE-045	2016	Winter		Arboreal	Forked branch cluseter	NAD83	PICO			plotid_radial2	311			CS	1513	9/14/2016 0:00	4	S	0	L	26	DUNES
214	319	CentralCoast	MACA-C-DUNE-053	2016	Winter		Terrestrial	Basal hollow (tree)	NAD83	PICO			plotid_radial2	319			CS	918	9/14/2016 0:00	4	E	0	L	31	DUNES
215	319	CentralCoast	MACA-C-DUNE-051	2016	Winter		Terrestrial	Basal hollow (tree)	NAD83	PICO			plotid_radial2	319			CS	918	9/14/2016 0:00	4	E	0	L	31	DUNES
217	320	CentralCoast	MACA-C-DUNE-054	2015	Winter		Suspected arboreal	tree	NAD83				plotid_radial2	320			CS	1305	9/13/2016 0:00	3	SW	0	L	52	DUNES
218	320	CentralCoast	MACA-C-DUNE-052	2015	Winter		Terrestrial	Basal hollow (shrub)	NAD83	MYCA			plotid_radial2	320			CS	1305	9/13/2016 0:00	3	SW	0	L	52	DUNES
219	321	CentralCoast	MACA-C-DUNE-056	2016	Winter		Arboreal	Single branch	NAD83	PICO			plotid_radial2	321			CS	1413	9/12/2016 0:00	4	S	0	L	46	DUNES
220	321	CentralCoast	MACA-C-DUNE-055	2016	Winter		Terrestrial	Basal hollow (shrub)	NAD83	MYCA			plotid_radial2	321			CS	1413	9/12/2016 0:00	4	S	0	L	46	DUNES
223	325	CentralCoast	MACA-C-DUNE-059	2016	Winter				NAD83				plotid_radial2	325			CS	1048	8/29/2016 0:00	5	SW	0	L	54	DUNES
224	325	CentralCoast	MACA-C-DUNE-060	2015	Winter		Terrestrial	Basal hollow (tree)	NAD83	PICO			plotid_radial2	325			CS	1048	8/29/2016 0:00	5	SW	0	L	54	DUNES
225	327	CentralCoast	MACA-C-DUNE-061	2016	Winter		Arboreal	tree bole	NAD83	PICO			plotid_radial2	327			CS	1246	9/12/2016 0:00	3	NE	0	L	56	DUNES
259	365	SouthCoast	MACA-S-CCK9-099	2015	Spring				NAD83				plotid_radial2	365			CS	1203	6/21/2016 0:00	14	SW	0	L	3064	DOUGLAS FIR
262	37	CentralCoast	MACA-C-DUNE-037	2015	Winter		Arboreal	Bole platform	NAD83	PICO			plotid_central	37			AH	1436	8/29/2016 0:00	1	SW	0	L	47	DUNES
266	374	SouthCoast	MACA-S-CCK9-108	2015	Spring				NAD83				plotid_radial2	374			AH	1327	6/23/2016 0:00	18	E	0	L	2869	DOUGLAS FIR
273	39	CentralCoast	MACA-C-DUNE-039	2016	Winter		Terrestrial	Basal hollow (tree)	NAD83	PICO			plotid_central	39			CS	1306	9/14/2016 0:00	2	NW	0	L	20	DUNES
283	4	CentralCoast	MACA-C-DUNE-004	2015	Winter		Terrestrial		NAD83				plotid_central	4			CS	1609	9/8/2016 0:00	3	N	0	L	12	DUNES
284	40	CentralCoast	MACA-C-DUNE-040	2016	Winter		Terrestrial	Basal hollow (tree)	NAD83	PICO			plotid_central	40			CS	1318	9/15/2016 0:00	2	NW	0	L	33	DUNES
286	401	CentralCoast	MACA-C-DUNE-002	2016	Winter		Terrestrial	Driftwood	NAD83				plotid_radial3	401			CS	1235	9/8/2016 0:00	7	W	0	L	18	DUNES/RIPARIAN
287	402	CentralCoast	MACA-C-DUNE-004	2015	Winter		Terrestrial		NAD83				plotid_radial3	402			CS	1452	9/8/2016 0:00	4	S	0	L	21	DUNES
288	402	CentralCoast	MACA-C-DUNE-003	2015	Winter				NAD83				plotid_radial3	402			CS	1452	9/8/2016 0:00	4	S	0	L	21	DUNES
290	405	CentralCoast	MACA-C-DUNE-006	2015	Winter		Arboreal	pisi	NAD83	PISI			plotid_radial3	405			CS	747	9/10/2016 0:00	12	NW	0	L	8	RIPARIAN/DUNES
292	407	CentralCoast	MACA-C-DUNE-008	2015	Winter		Arboreal		NAD83	PSME			plotid_radial3	407			CS	807	8/30/2016 0:00	7	W	0	L	115	DUNES
293	409	CentralCoast	MACA-C-DUNE-010	2016	Winter		Terrestrial	Basal hollow (tree)	NAD83	UNKN			plotid_radial3	409			CS	1344	9/9/2016 0:00	3	SW	0	L	9	RIPARIAN/DUNES
295	411	CentralCoast	MACA-C-CCK9-012	2015	Spring				NAD83				plotid_radial3	411			CS	1224	8/30/2016 0:00	20	NE	0	L	99	DUNES
297	413	CentralCoast	MACA-C-DUNE-014	2016	Winter		Arboreal	hollow standing snag	NAD83	PSME			plotid_radial3	413			AH	1431	8/23/2016 0:00	17	W	0	M	173	DUNES
305	419	CentralCoast	MACA-C-DUNE-020	2016	Winter		Arboreal	Forked branch cluster	NAD83	PSME			plotid_radial3	419			AH	829	8/22/2016 0:00	14	SW	0	L	463	DUNES
306	42	CentralCoast	MACA-C-DUNE-042	2015	Winter		Terrestrial	Basal hollow (tree)	NAD83	MYCA			plotid_central	42			CS	1455	9/14/2016 0:00	2	SW	0	L	25	DUNES
309	423	CentralCoast	MACA-C-CCK9-024	2015	Spring				NAD83				plotid_radial3	423			CS	1525	8/26/2016 0:00	17	E	0	L	36	DUNES
313	427	CentralCoast	MACA-C-DUNE-027	2016	Winter		Terrestrial	Basal hollow (tree)	NAD83	PICO			plotid_radial1	427			CS	1409	8/26/2016 0:00	5	NE	0	L	19	DUNES
314	427	CentralCoast	MACA-C-DUNE-028	2016	Winter		Arboreal	Forked branch cluster	NAD83	PICO			plotid_radial3	427			CS	1409	8/26/2016 0:00	5	NE	0	L	19	DUNES
315	428	CentralCoast	MACA-C-DUNE-029	2015	Winter		Arboreal	FBC	NAD83	PICO			plotid_radial3	428			AH	1236	8/29/2016 0:00	2	SW	0	L	44	DUNES
320	431	CentralCoast	MACA-C-DUNE-032	2016	Winter			Forked branch cluseter	NAD83	PICO			plotid_radial3	431			AH	1632	8/29/2016 0:00	1	S	0	L	31	DUNES
323	434	CentralCoast	MACA-C-DUNE-035	2016	Winter			Basal hollow (tree)	NAD83	PICO			plotid_radial3	434			CS	1416	9/14/2016 0:00	6	NW	0	L	14	DUNES
325	438	CentralCoast	MACA-C-DUNE-039	2016	Winter		Terrestrial	Basal hollow (tree)	NAD83	PICO			plotid_radial3	438			CS	1331	9/14/2016 0:00	7	N	0	L	13	DUNES
335	445	CentralCoast	MACA-C-DUNE-046	2016	Winter		Arboreal	Forked branch cluseter	NAD83	SAHO			plotid_radial3	445			CS	1201	9/13/2016 0:00	7	NE	0	L	33	DUNES
339	449	CentralCoast	MACA-C-DUNE-050	2016	Winter		unk	tree	NAD83	PISI			plotid_radial3	449			CS	1539	9/12/2016 0:00	3	SW	0	L	29	DUNES
340	45	CentralCoast	MACA-C-DUNE-045	2016	Winter		Arboreal	Forked branch cluseter	NAD83	PICO			plotid_central	45			CS	1536	9/14/2016 0:00	2	S	0	L	19	DUNES
341	453	CentralCoast	MACA-C-DUNE-054	2015	Winter		Suspected arboreal	tree	NAD83				plotid_radial3	453			CS	1322	9/13/2016 0:00	5	NW	0	L	36	DUNES
342	453	CentralCoast	MACA-C-DUNE-052	2015	Winter		Terrestrial	Basal hollow (shrub)	NAD83	MYCA			plotid_radial3	453			CS	1322	9/13/2016 0:00	5	NW	0	L	36	DUNES
345	456	CentralCoast	MACA-C-DUNE-057	2015	Winter		Unknown		NAD83				plotid_radial3	456			CS	1525	8/25/2016 0:00	7	S	0	L	33	DUNES
350	460	CentralCoast	MACA-C-DUNE-061	2016	Winter		Arboreal	tree bole	NAD83	PICO			plotid_radial3	460			CS	1355	9/12/2016 0:00	3	WSW	0	L	52	DUNES
355	466	CentralCoast	MACA-C-CCK9-067	2015	Spring				NAD83				plotid_radial3	466			CS	1102	8/25/2016 0:00	4	W	0	L	56	PINE
356	467	CentralCoast	MACA-C-CCK9-068	2015	Spring				NAD83				plotid_radial3	467			CS	1126	8/25/2016 0:00	4	W	0	L	78	SPRUCE/CAMPGROUND
359	470	SouthCoast	MACA-S-DIST-071	2015	Summer		5138	3	NAD83	CURR-5138-2			plotid_radial3	470			AH	1238	7/26/2016 0:00	14	NW	0	L	188	RIPARIAN
366	477	SouthCoast	MACA-S-CCK9-078	2015	Spring				NAD83				plotid_radial3	477			AH	858	6/22/2016 0:00	18	NW	0	L	2250	DOUGLAS FIR
376	485	SouthCoast	MACA-S-CCK9-086	2015	Spring				NAD83				plotid_radial3	485			AH	845	6/21/2016 0:00	14	NE	0	L	2723	DOUGLAS FIR
386	492	SouthCoast	MACA-S-CCK9-093	2015	Spring				NAD83				plotid_radial3	492			CS	934	6/28/2016 0:00	21	SSE	0	L	2768	DOUG FIR/RIPARIAN
387	492	SouthCoast	MACA-S-CCK9-092	2015	Spring				NAD83				plotid_radial1	492			CS	934	6/28/2016 0:00	21	SSE	0	L	2768	DOUG FIR/RIPARIAN
392	499	SouthCoast	MACA-S-CCK9-100	2015	Spring				NAD83				plotid_radial3	499			AH	1619	6/21/2016 0:00	8	NW	0	L	2994	DOUGLAS FIR
432	61	CentralCoast	MACA-C-DUNE-061	2016	Winter		Arboreal	tree bole	NAD83	PICO			plotid_central	61			CS	1306	9/12/2016 0:00	8	WNW	0	L	51	DUNES
434	63	CentralCoast	MACA-C-DUNE-063	2015	Winter		Terrestrial	Basal hollow (shrub)	NAD83				plotid_central	63			CS	1354	8/29/2016 0:00	2	NW	0	l	60	DUNES
437	67	CentralCoast	MACA-C-CCK9-067	2015	Spring				NAD83				plotid_central	67			CS	1007	8/25/2016 0:00	20	NE	0	L	68	SPRUCE
441	7	CentralCoast	MACA-C-CCK9-007	2015	Spring				NAD83				plotid_central	7			CS	1140	9/9/2016 0:00	2	NW	0	L	33	DUNES
457	82	SouthCoast	MACA-S-CCK9-082	2015	Spring				NAD83				plotid_central	82			AH	1253	6/22/2016 0:00	27	W	0	L	2421	RIPARIAN
202	309	CentralCoast	MACA-C-DUNE-043	2016	Winter		Arboreal	Single branch	NAD83	PICO			plotid_radial2	309			CS	1513	9/15/2016 0:00	2	NW	0	L	26	DUNES	12
321	432	CentralCoast	MACA-C-DUNE-033	2015	Winter		Likely arboreal	Forked branch cluseter	NAD83	PICO			plotid_radial3	432			CS	1117	9/15/2016 0:00	4	S	0	L	18	DUNES	12
322	432	CentralCoast	MACA-C-DUNE-038	2015	Winter		Terrestrial	Basal hollow (shrub)	NAD83	PICO			plotid_radial3	432			CS	1117	9/15/2016 0:00	4	S	0	L	18	DUNES	12
332	443	CentralCoast	MACA-C-CCK9-044	2015	Spring				NAD83				plotid_radial3	443			CS	921	9/15/2016 0:00	2	SE	0	L	25	MARSH/RIPARIAN	12
444	71	SouthCoast	MACA-S-DIST-071	2015	Summer		5138	3	NAD83	CURR-5138-2			plotid_central	71			AH	1054	7/26/2016 0:00	3	W	0	L	201	SPRUCE	14
1	1	CentralCoast	MACA-C-CCK9-001	2015	Spring				NAD83				plotid_central	1			CS	857	8/27/2016 0:00	4	SW	0	L	42	DUNES	21
173	280	CentralCoast	MACA-C-DUNE-014	2016	Winter		Arboreal	hollow standing snag	NAD83	PSME			plotid_radial2	280			AH	1237	8/23/2016 0:00	34	SE	0	L	333	DUNES	21
201	307	CentralCoast	MACA-C-DUNE-041	2016	Winter		Terrestrial	Basal hollow (shrub)	NAD83	VAOV			plotid_radial2	307			AH	1007	8/29/2016 0:00	13	SW	0	L	59	DUNES	21
279	396	SouthCoast	MACA-S-OFIC-130	2015	Summer		7035		NAD83	CURR-7035-Lo			plotid_radial2	396			AH	1400	7/18/2016 0:00	14	S	0	L	3286	MIXED CONIFER	21
294	41	CentralCoast	MACA-C-DUNE-041	2016	Winter		Terrestrial	Basal hollow (shrub)	NAD83	VAOV			plotid_central	41			AH	946	8/29/2016 0:00	1	SW	0	L	52	DUNES	21
296	412	CentralCoast	MACA-C-DUNE-013	2015	Winter		Unknown	unk	NAD83	unk			plotid_radial3	412			CS	823	8/23/2016 0:00	11	NW	0	L	37	DUNES	21
298	414	CentralCoast	MACA-C-CCK9-015	2015	Spring				NAD83				plotid_radial3	414			AH	1118	8/23/2016 0:00	11	E	0	L	388	DUNES	21
421	530	SouthCoast	MACA-S-CCK9-131	2015	Spring				NAD83				plotid_radial3	530			CS	1111	7/21/2016 0:00	33	SW	0	L	3605	MIXED CONIFER	21
2	10	CentralCoast	MACA-C-DUNE-010	2016	Winter		Terrestrial	Basal hollow (tree)	NAD83	UNKN			plotid_central	10			CS	1511	9/9/2016 0:00	3	SW	0	L	17	DUNES	22
164	272	CentralCoast	MACA-C-DUNE-006	2015	Winter		Arboreal	pisi	NAD83	PISI			plotid_radial2	272			CS	1259	9/9/2016 0:00	3	W	0	L	19	DUNES	22
412	52	CentralCoast	MACA-C-DUNE-052	2015	Winter		Terrestrial	Basal hollow (shrub)	NAD83	MYCA			plotid_central	52			CS	1347	9/13/2016 0:00	3	SW	0	L	37	DUNES	22
429	59	CentralCoast	MACA-C-DUNE-059	2016	Winter				NAD83				plotid_central	59			CS	1117	8/29/2016 0:00	2	SW	0	L	40	DUNES	22
40	140	CentralCoast	MACA-C-CCK9-007	2015	Spring				NAD83				plotid_radial1	140			CS	1155	9/9/2016 0:00	4	NW	0	L	33	DUNES	27
85	187	CentralCoast	MACA-C-DUNE-054	2015	Winter		Suspected arboreal	tree	NAD83				plotid_radial1	187			CS	1228	9/13/2016 0:00	3	N	0	L	45	DUNES	27
86	187	CentralCoast	MACA-C-DUNE-052	2015	Winter		Terrestrial	Basal hollow (shrub)	NAD83	MYCA			plotid_radial1	187			CS	1228	9/13/2016 0:00	3	N	0	L	45	DUNES	27
165	273	CentralCoast	MACA-C-CCK9-007	2015	Spring				NAD83				plotid_radial2	273			CS	1120	9/9/2016 0:00	4	SW	0	L	35	DUNES	27
226	328	CentralCoast	MACA-C-DUNE-062	2016	Winter				NAD83				plotid_radial2	328			CS	1333	8/29/2016 0:00	3	SW	0	L	62	DUNES	27
227	328	CentralCoast	MACA-C-DUNE-063	2015	Winter		Terrestrial	Basal hollow (shrub)	NAD83				plotid_radial2	328			CS	1333	8/29/2016 0:00	3	SW	0	L	62	DUNES	27
291	406	CentralCoast	MACA-C-CCK9-007	2015	Spring				NAD83				plotid_radial3	406			CS	1108	9/9/2016 0:00	6	W	0	L	31	DUNES	27
347	458	CentralCoast	MACA-C-DUNE-060	2015	Winter		Terrestrial	Basal hollow (tree)	NAD83	PICO			plotid_radial3	458			CS	1005	8/29/2016 0:00	3	SW	0	L	35	DUNES	27
348	458	CentralCoast	MACA-C-DUNE-059	2016	Winter				NAD83				plotid_radial3	458			CS	1005	8/29/2016 0:00	3	SW	0	L	35	DUNES	27
420	53	CentralCoast	MACA-C-DUNE-053	2016	Winter		Terrestrial	Basal hollow (tree)	NAD83	PICO			plotid_central	53			CS	934	9/14/2016 0:00	3	N	0	L	23	DUNES	27
398	503	SouthCoast	MACA-S-OFIC-104	2015	Summer		7022		NAD83	CURR-7022-Lo			plotid_radial3	503			AH	939	6/28/2016 0:00	20	S	0	L	2932	DOUGLAS FIR	31
391	496	SouthCoast	MACA-S-OFIC-097	2015	Winter		221	Gold Beach	NAD83	CURR-0221-Hi			plotid_radial3	496			CS	940	6/23/2016 0:00	39	ENE	0	L	1585	DOUGLAS FIR	33
471	97	SouthCoast	MACA-S-OFIC-097	2015	Winter		221	Gold Beach	NAD83	CURR-0221-Hi			plotid_central	97			CS	1103	6/23/2016 0:00	25	ENE	0	M	1418	DOUGLAS FIR	33
34	135	CentralCoast	MACA-C-DUNE-002	2016	Winter		Terrestrial	Driftwood	NAD83				plotid_radial1	135			CS	1349	9/8/2016 0:00	4	NW	0	M	4	DUNES	34
77	176	CentralCoast	MACA-C-DUNE-043	2016	Winter		Arboreal	Single branch	NAD83	PICO			plotid_radial1	176			CS	1439	9/15/2016 0:00	4	NE	0	L	28	DUNES	34
167	276	CentralCoast	MACA-C-DUNE-010	2016	Winter		Terrestrial	Basal hollow (tree)	NAD83	UNKN			plotid_radial2	276			CS	1058	9/10/2016 0:00	23	E	0	L	21	DUNES	34
209	313	CentralCoast	MACA-C-DUNE-047	2016	Winter			Basal hollow (tree)	NAD83				plotid_radial2	313			CS	848	9/14/2016 0:00	2	SW	0	L	28	DUNES	34
237	34	CentralCoast	MACA-C-DUNE-034	2015	Winter		Terrestrial	Basal hollow (tree)	NAD83	PICO			plotid_central	34			AH	1103	8/29/2016 0:00	3	SW	0	L	50	DUNES	34
318	43	CentralCoast	MACA-C-DUNE-043	2016	Winter		Arboreal	Single branch	NAD83	PICO			plotid_central	43			CS	1455	9/15/2016 0:00	3	S	0	L	29	DUNES	34
45	144	CentralCoast	MACA-C-DUNE-011	2016	Winter		Terrestrial	Basal hollow (shrub)	NAD83	VAOV			plotid_radial1	144			CS	1013	9/10/2016 0:00	4	SE	0	M	30	DUNES	36
46	144	CentralCoast	MACA-C-DUNE-009	2015	Winter		Terrestrial	Basal hollow (shrub)	NAD83	VAOV			plotid_radial1	144			CS	1013	9/10/2016 0:00	4	SE	0	M	30	DUNES	36
333	444	CentralCoast	MACA-C-DUNE-045	2016	Winter		Arboreal	Forked branch cluseter	NAD83	PICO			plotid_radial3	444			CS	1343	9/15/2016 0:00	2	SW	0	L	28	DUNES	36
334	444	CentralCoast	MACA-C-DUNE-035	2016	Winter			Basal hollow (tree)	NAD83	PICO			plotid_radial1	444			CS	1343	9/15/2016 0:00	2	SW	0	L	28	DUNES	36
433	62	CentralCoast	MACA-C-DUNE-062	2016	Winter				NAD83				plotid_central	62			CS	1418	8/29/2016 0:00	4	NE	0	L	55	DUNES	36
28	13	CentralCoast	MACA-C-DUNE-013	2015	Winter		Unknown	unk	NAD83	unk			plotid_central	13			CS	844	8/23/2016 0:00	30	ENE	0	L	24	DUNES	39
48	146	CentralCoast	MACA-C-DUNE-013	2015	Winter		Unknown	unk	NAD83	unk			plotid_radial1	146			CS	928	8/23/2016 0:00	5	NNW	0	L	22	DUNES/RIPARIAN	39
66	169	CentralCoast	MACA-C-DUNE-036	2015	Winter		Terrestrial		NAD83				plotid_radial1	169			AH	1128	8/29/2016 0:00	2	W	0	L	47	DUNES	39
67	169	CentralCoast	MACA-C-DUNE-029	2015	Winter		Arboreal	FBC	NAD83	PICO			plotid_radial2	169			AH	1128	8/29/2016 0:00	2	W	0	L	47	DUNES	39
68	169	CentralCoast	MACA-C-DUNE-034	2015	Winter		Terrestrial	Basal hollow (tree)	NAD83	PICO			plotid_radial1	169			AH	1128	8/29/2016 0:00	2	W	0	L	47	DUNES	39
74	174	CentralCoast	MACA-C-DUNE-036	2015	Winter		Terrestrial		NAD83				plotid_radial2	174			AH	1023	8/29/2016 0:00	5	S	0	L	61	DUNES	39
75	174	CentralCoast	MACA-C-DUNE-034	2015	Winter		Terrestrial	Basal hollow (tree)	NAD83	PICO			plotid_radial2	174			AH	1023	8/29/2016 0:00	5	S	0	L	61	DUNES	39
76	174	CentralCoast	MACA-C-DUNE-041	2016	Winter		Terrestrial	Basal hollow (shrub)	NAD83	VAOV			plotid_radial1	174			AH	1023	8/29/2016 0:00	5	S	0	L	61	DUNES	39
87	188	CentralCoast	MACA-C-DUNE-056	2016	Winter		Arboreal	Single branch	NAD83	PICO			plotid_radial1	188			CS	1521	9/12/2016 0:00	2	WNW	0	L	47	DUNES	39
88	188	CentralCoast	MACA-C-DUNE-055	2016	Winter		Terrestrial	Basal hollow (shrub)	NAD83	MYCA			plotid_radial1	188			CS	1521	9/12/2016 0:00	2	WNW	0	L	47	DUNES	39
171	279	CentralCoast	MACA-C-DUNE-013	2015	Winter		Unknown	unk	NAD83	unk			plotid_radial2	279			CS	1016	8/23/2016 0:00	6	NE	0	L	21	DUNES/RIPARIAN	39
187	292	CentralCoast	MACA-C-CCK9-026	2015	Spring				NAD83				plotid_radial2	292			CS	821	8/26/2016 0:00	12	SW	0	L	28	DUNES	39
199	306	CentralCoast	MACA-C-DUNE-042	2015	Winter		Terrestrial	Basal hollow (tree)	NAD83	MYCA			plotid_radial2	306			CS	1423	9/15/2016 0:00	3	NW	0	L	28	DUNES	39
200	306	CentralCoast	MACA-C-DUNE-040	2016	Winter		Terrestrial	Basal hollow (tree)	NAD83	PICO			plotid_radial2	306			CS	1423	9/15/2016 0:00	3	NW	0	L	28	DUNES	39
254	36	CentralCoast	MACA-C-DUNE-036	2015	Winter		Terrestrial		NAD83				plotid_central	36			AH	1043	8/29/2016 0:00	2	SW	0	L	52	DUNES	39
285	400	CentralCoast	MACA-C-CCK9-001	2015	Spring				NAD83				plotid_radial3	400			CS	911	9/22/2016 0:00	3	E	0	L	39	MARSH	39
289	404	CentralCoast	MACA-C-DUNE-005	2015	Winter		Arboreal	Cavity	NAD83	CADE			plotid_radial3	404			CS	1011	9/9/2016 0:00	3	SE	0	L	25	DUNES	39
316	429	CentralCoast	MACA-C-DUNE-028	2016	Winter		Arboreal	Forked branch cluster	NAD83	PICO			plotid_radial1	429			CS	1334	8/26/2016 0:00	4	W	0	L	17	DUNES	39
317	429	CentralCoast	MACA-C-DUNE-030	2015	Winter		Arboreal		NAD83	PICO			plotid_radial3	429			CS	1334	8/26/2016 0:00	4	W	0	L	17	DUNES	39
393	5	CentralCoast	MACA-C-DUNE-005	2015	Winter		Arboreal	Cavity	NAD83	CADE			plotid_central	5			CS	827	9/9/2016 0:00	3	SE	0	L	13	DUNES	39
430	6	CentralCoast	MACA-C-DUNE-006	2015	Winter		Arboreal	pisi	NAD83	PISI			plotid_central	6			CS	1224	9/9/2016 0:00	3	W	0	L	8	DUNES/RIPARIAN	39
35	136	CentralCoast	MACA-C-DUNE-004	2015	Winter		Terrestrial		NAD83				plotid_radial1	136			CS	1421	9/8/2016 0:00	4	W	0	L	9	DUNES	42
36	136	CentralCoast	MACA-C-DUNE-003	2015	Winter				NAD83				plotid_radial1	136			CS	1421	9/8/2016 0:00	4	W	0	L	9	DUNES	42
38	139	CentralCoast	MACA-C-DUNE-006	2015	Winter		Arboreal	pisi	NAD83	PISI			plotid_radial1	139			CS	807	9/10/2016 0:00	9	W	0	L	0	RIPARIAN/DUNES	42
159	268	CentralCoast	MACA-C-DUNE-002	2016	Winter		Terrestrial	Driftwood	NAD83				plotid_radial2	268			CS	1156	9/8/2016 0:00	4	SW	0	L	31	DUNES	42
160	269	CentralCoast	MACA-C-DUNE-003	2015	Winter				NAD83				plotid_radial2	269			CS	1524	9/8/2016 0:00	4	W	0	L	22	DUNES	42
161	269	CentralCoast	MACA-C-DUNE-004	2015	Winter		Terrestrial		NAD83				plotid_radial2	269			CS	1524	9/8/2016 0:00	4	W	0	L	22	DUNES	42
166	274	CentralCoast	MACA-C-DUNE-008	2015	Winter		Arboreal		NAD83	PSME			plotid_radial2	274			CS	931	8/30/2016 0:00	7	N	0	L	73	SPRUCE/FIR	42
205	310	CentralCoast	MACA-C-CCK9-044	2015	Spring				NAD83				plotid_radial2	310			CS	825	9/15/2016 0:00	3	N	0	L	0	DUNES	42
328	44	CentralCoast	MACA-C-CCK9-044	2015	Spring				NAD83				plotid_central	44			CS	812	9/15/2016 0:00	6	NW	0	L	0	RIPARIAN	42
329	440	CentralCoast	MACA-C-DUNE-041	2016	Winter		Terrestrial	Basal hollow (shrub)	NAD83	VAOV			plotid_radial3	440			AH	920	8/29/2016 0:00	2	SW	0	L	40	DUNES	42
330	440	CentralCoast	MACA-C-DUNE-030	2015	Winter		Arboreal		NAD83	PICO			plotid_radial2	440			AH	920	8/29/2016 0:00	2	SW	0	L	40	DUNES	42
331	440	CentralCoast	MACA-C-DUNE-031	2015	Winter		Arboreal	bole platform	NAD83	PICO			plotid_radial2	440			AH	920	8/29/2016 0:00	2	SW	0	L	40	DUNES	42
112	210	SouthCoast	MACA-S-CCK9-077	2015	Spring				NAD83				plotid_radial1	210			CS	925	6/22/2016 0:00	21	SE	0	M	2329	DOUGLAS FIR	45
381	489	SouthCoast	MACA-S-OFIC-090	2015	Winter		9977	Gold Beach	NAD83	CURR-9977-Hi			plotid_radial3	489			CS	1539	6/23/2016 0:00	22	W	0	L	2751	DOUGLAS FIR	45
409	513	SouthCoast	MACA-S-CCK9-114	2015	Spring				NAD83				plotid_radial3	513			AH	1552	7/20/2016 0:00	21	NW	0	M	2643	MIXED CONIFER	45
37	138	CentralCoast	MACA-C-DUNE-005	2015	Winter		Arboreal	Cavity	NAD83	CADE			plotid_radial1	138			CS	807	9/9/2016 0:00	3	W	0	L	0	DUNES	47
136	24	CentralCoast	MACA-C-CCK9-024	2015	Spring				NAD83				plotid_central	24			CS	1500	8/26/2016 0:00	3	SE	0	L	23	DUNES	47
163	271	CentralCoast	MACA-C-DUNE-005	2015	Winter		Arboreal	Cavity	NAD83	CADE			plotid_radial2	271			CS	902	9/9/2016 0:00	2	SW	0	L	28	DUNES	47
183	29	CentralCoast	MACA-C-DUNE-029	2015	Winter		Arboreal	FBC	NAD83	PICO			plotid_central	29			AH	1207	8/29/2016 0:00	3	E	0	L	51	DUNES	47
197	303	CentralCoast	MACA-C-DUNE-037	2015	Winter		Arboreal	Bole platform	NAD83	PICO			plotid_radial2	303			AH	1418	8/29/2016 0:00	2	W	0	L	50	DUNES	47
210	314	CentralCoast	MACA-C-DUNE-048	2016	Winter				NAD83				plotid_radial2	314			CS	1035	9/14/2016 0:00	3	NW	0	L	27	DUNES	47
211	314	CentralCoast	MACA-C-DUNE-051	2016	Winter		Terrestrial	Basal hollow (tree)	NAD83	PICO			plotid_radial3	314			CS	1035	9/14/2016 0:00	3	NW	0	L	27	DUNES	47
212	314	CentralCoast	MACA-C-DUNE-053	2016	Winter		Terrestrial	Basal hollow (tree)	NAD83	PICO			plotid_radial3	314			CS	1035	9/14/2016 0:00	3	NW	0	L	27	DUNES	47
310	425	CentralCoast	MACA-C-CCK9-026	2015	Spring				NAD83				plotid_radial3	425			CS	805	8/26/2016 0:00	5	W	0	L	29	DUNES	47
454	8	CentralCoast	MACA-C-DUNE-008	2015	Winter		Arboreal		NAD83	PSME			plotid_central	8			CS	816	8/30/2016 0:00	10	SE	0	L	116	DUNES	47
464	9	CentralCoast	MACA-C-DUNE-009	2015	Winter		Terrestrial	Basal hollow (shrub)	NAD83	VAOV			plotid_central	9			CS	859	9/10/2016 0:00	4	SW	0	L	14	DUNES	47
39	14	CentralCoast	MACA-C-DUNE-014	2016	Winter		Arboreal	hollow standing snag	NAD83	PSME			plotid_central	14			AH	1310	8/23/2016 0:00	27	W	0	L	276	DUNES	48
49	147	CentralCoast	MACA-C-DUNE-014	2016	Winter		Arboreal	hollow standing snag	NAD83	PSME			plotid_radial1	147			AH	1149	8/23/2016 0:00	30	W	0	L	256	DUNES	48
81	18	CentralCoast	MACA-C-DUNE-018	2016	Winter		Arboreal	standing snag	NAD83	PSME			plotid_central	18			AH	1137	8/22/2016 0:00	16	W	0	M	508	DUNES	48
100	20	CentralCoast	MACA-C-DUNE-020	2016	Winter		Arboreal	Forked branch cluster	NAD83	PSME			plotid_central	20			AH	845	8/22/2016 0:00	4	SE	0	L	473	DUNES	48
174	281	CentralCoast	MACA-C-CCK9-015	2015	Spring				NAD83				plotid_radial2	281			AH	948	8/23/2016 0:00	7	E	0	M	225	DUNES	48
181	288	CentralCoast	MACA-C-DUNE-022	2015	Winter		Arboreal	Mistletoe clump	NAD83	TSHE			plotid_radial2	288			AH	1541	8/22/2016 0:00	20	NW	0	L	311	DUNES	48
301	417	CentralCoast	MACA-C-DUNE-018	2016	Winter		Arboreal	standing snag	NAD83	PSME			plotid_radial3	417			AH	1106	8/22/2016 0:00	15	N	0	L	443	DUNES	48
30	131	SouthCoast	MACA-S-CCK9-131	2015	Spring				NAD83				plotid_central	131			CS	1038	7/21/2016 0:00	27	W	0	L	3803	MIXED CONIFER	50
153	262	SouthCoast	MACA-S-CCK9-129	2015	Spring				NAD83				plotid_radial1	262			CS	1142	7/21/2016 0:00	33	NNW	0	L	3411	MIXED CONIFER	50
180	287	CentralCoast	MACA-C-DUNE-021	2015	Winter		Terrestrial	Basal hollow (tree)	NAD83	UNK			plotid_radial2	287			AH	1506	8/22/2016 0:00	10	SW	0	M	305	DUNES	50
280	397	SouthCoast	MACA-S-CCK9-131	2015	Spring				NAD83				plotid_radial2	397			CS	944	7/21/2016 0:00	33	WSW	0	L	3909	MIXED CONIFER	50
361	472	SouthCoast	MACA-S-CCK9-073	2015	Spring				NAD83				plotid_radial3	472			CS	1106	6/20/2016 0:00	4	W	0	L	2410	MIXED CONIFER	50
362	473	SouthCoast	MACA-S-CCK9-074	2015	Spring				NAD83				plotid_radial3	473			AH	1719	6/20/2016 0:00	19	N	0	L	2088	DOUGLAS FIR	50
413	521	SouthCoast	MACA-S-CCK9-122	2015	Spring				NAD83				plotid_radial3	521			AH	1156	7/25/2016 0:00	31	N	0	L	2863	MIXED CONIFER	50
446	73	SouthCoast	MACA-S-CCK9-073	2015	Spring				NAD83				plotid_central	73			AH	1112	6/20/2016 0:00	28	E	0	L	2308	MIXED CONIFER	50
447	74	SouthCoast	MACA-S-CCK9-074	2015	Spring				NAD83				plotid_central	74			CS	1719	6/20/2016 0:00	20	N	0	L	2026	DOUGLAS FIR	50
8	107	SouthCoast	MACA-S-CCK9-107	2015	Spring				NAD83				plotid_central	107			AH	950	6/23/2016 0:00	2	N	0	L	3085	DOUGLAS FIR	51
11	11	CentralCoast	MACA-C-DUNE-011	2016	Winter		Terrestrial	Basal hollow (shrub)	NAD83	VAOV			plotid_central	11			CS	935	9/10/2016 0:00	3	SE	0	L	15	DUNES	52
42	143	CentralCoast	MACA-C-DUNE-009	2015	Winter		Terrestrial	Basal hollow (shrub)	NAD83	VAOV			plotid_radial3	143			CS	1438	9/9/2016 0:00	4	W	0	L	18	DUNES	52
43	143	CentralCoast	MACA-C-DUNE-010	2016	Winter		Terrestrial	Basal hollow (tree)	NAD83	UNKN			plotid_radial1	143			CS	1438	9/9/2016 0:00	4	W	0	L	18	DUNES	52
44	143	CentralCoast	MACA-C-DUNE-011	2016	Winter		Terrestrial	Basal hollow (shrub)	NAD83	VAOV			plotid_radial3	143			CS	1438	9/9/2016 0:00	4	W	0	L	18	DUNES	52
162	27	CentralCoast	MACA-C-DUNE-027	2016	Winter		Terrestrial	Basal hollow (tree)	NAD83	PICO			plotid_central	27			CS	1036	8/26/2016 0:00	3	NW	0	L	20	DUNES	52
168	277	CentralCoast	MACA-C-DUNE-009	2015	Winter		Terrestrial	Basal hollow (shrub)	NAD83	VAOV			plotid_radial2	277			CS	1545	9/9/2016 0:00	19	SE	0	M	57	DUNES	52
169	277	CentralCoast	MACA-C-DUNE-011	2016	Winter		Terrestrial	Basal hollow (shrub)	NAD83	VAOV			plotid_radial2	277			CS	1545	9/9/2016 0:00	19	SE	0	M	57	DUNES	52
222	324	CentralCoast	MACA-C-DUNE-058	2015	Winter		Terrestrial	Basal hollow (tree)	NAD83	PICO			plotid_radial2	324			CS	1315	8/25/2016 0:00	3	W	0	L	38	DUNES	52
405	51	CentralCoast	MACA-C-DUNE-049	2016	Winter				NAD83				plotid_radial2	51			CS	954	9/14/2016 0:00	2	S	0	L	23	DUNES	52
406	51	CentralCoast	MACA-C-DUNE-051	2016	Winter		Terrestrial	Basal hollow (tree)	NAD83	PICO			plotid_central	51			CS	954	9/14/2016 0:00	2	S	0	L	23	DUNES	52
463	89	SouthCoast	MACA-S-CCK9-089	2015	Spring				NAD83				plotid_central	89			CS	1022	6/21/2016 0:00	15	ESE	0	L	3166	DOUGLAS FIR	58
16	118	SouthCoast	MACA-S-OFIC-118	2015	Winter		98	Gold Beach	NAD83	CURR-0098-Lo			plotid_central	118			AH	1345	7/29/2016 0:00	23	W	0	M	2769	RIPARIAN	59
277	393	SouthCoast	MACA-S-CCK9-127	2015	Spring				NAD83				plotid_radial2	393			AH	1403	7/19/2016 0:00	26	SW	0	M	2657	RIPARIAN	59
82	182	CentralCoast	MACA-C-DUNE-049	2016	Winter				NAD83				plotid_radial1	182			CS	1428	9/13/2016 0:00	40	NE	0	L	30	DUNES	60
83	186	CentralCoast	MACA-C-DUNE-053	2016	Winter		Terrestrial	Basal hollow (tree)	NAD83	PICO			plotid_radial1	186			CS	1016	9/14/2016 0:00	3	NW	0	L	27	DUNES	60
84	186	CentralCoast	MACA-C-DUNE-051	2016	Winter		Terrestrial	Basal hollow (tree)	NAD83	PICO			plotid_radial1	186			CS	1016	9/14/2016 0:00	3	NW	0	L	27	DUNES	60
145	25	CentralCoast	MACA-C-DUNE-025	2016	Winter		Arboreal		NAD83				plotid_central	25			CS	943	8/26/2016 0:00	4	NE	0	L	5	DUNES	60
346	457	CentralCoast	MACA-C-DUNE-058	2015	Winter		Terrestrial	Basal hollow (tree)	NAD83	PICO			plotid_radial3	457			CS	1358	8/25/2016 0:00	8	W	0	L	39	DUNES	60
382	49	CentralCoast	MACA-C-DUNE-049	2016	Winter				NAD83				plotid_central	49			CS	1446	9/13/2016 0:00	4	NW	0	L	34	DUNES	60
383	49	CentralCoast	MACA-C-DUNE-048	2016	Winter				NAD83				plotid_radial1	49			CS	1446	9/13/2016 0:00	4	NW	0	L	34	DUNES	60
52	151	CentralCoast	MACA-C-DUNE-018	2016	Winter		Arboreal	standing snag	NAD83	PSME			plotid_radial1	151			AH	1244	8/22/2016 0:00	35	SE	0	M	507	DUNES	61
260	366	SouthCoast	MACA-S-CCK9-100	2015	Spring				NAD83				plotid_radial2	366			AH	1638	6/21/2016 0:00	11	SW	0	L	3098	DOUGLAS FIR	64
384	490	SouthCoast	MACA-S-CCK9-091	2015	Spring				NAD83				plotid_radial3	490			AH	1423	6/21/2016 0:00	27	N	0	L	2728	DOUGLAS FIR	64
403	508	SouthCoast	MACA-S-CCK9-109	2015	Spring				NAD83				plotid_radial3	508			CS	957	7/19/2016 0:00	36	NNW	0	L	2085	RIPARIAN	64
63	165	CentralCoast	MACA-C-DUNE-032	2016	Winter			Forked branch cluseter	NAD83	PICO			plotid_radial1	165			AH	1522	8/29/2016 0:00	4	SW	0	L	39	DUNES	65
80	179	CentralCoast	MACA-C-DUNE-046	2016	Winter		Arboreal	Forked branch cluseter	NAD83	SAHO			plotid_radial1	179			CS	1137	9/13/2016 0:00	3	W	0	L	30	DUNES	65
170	278	CentralCoast	MACA-C-CCK9-012	2015	Spring				NAD83				plotid_radial2	278			CS	1117	8/30/2016 0:00	3	W	0	L	45	SPRUCE	65
198	305	CentralCoast	MACA-C-DUNE-039	2016	Winter		Terrestrial	Basal hollow (tree)	NAD83	PICO			plotid_radial2	305			CS	1242	9/14/2016 0:00	2	SE	0	L	21	DUNES	65
221	323	CentralCoast	MACA-C-DUNE-057	2015	Winter		Unknown		NAD83				plotid_radial2	323			CS	1631	8/25/2016 0:00	4	NE	0	L	26	DUNES	65
228	33	CentralCoast	MACA-C-DUNE-033	2015	Winter		Likely arboreal	Forked branch cluseter	NAD83	PICO			plotid_central	33			CS	1134	9/15/2016 0:00	2	W	0	L	22	DUNES	65
326	439	CentralCoast	MACA-C-DUNE-042	2015	Winter		Terrestrial	Basal hollow (tree)	NAD83	MYCA			plotid_radial3	439			CS	1254	9/15/2016 0:00	3	W	0	L	32	DUNES	65
327	439	CentralCoast	MACA-C-DUNE-040	2016	Winter		Terrestrial	Basal hollow (tree)	NAD83	PICO			plotid_radial3	439			CS	1254	9/15/2016 0:00	3	W	0	L	32	DUNES	65
337	447	CentralCoast	MACA-C-DUNE-048	2016	Winter				NAD83				plotid_radial3	447			CS	1143	9/14/2016 0:00	3	NE	0	L	23	DUNES	65
338	447	CentralCoast	MACA-C-DUNE-047	2016	Winter			Basal hollow (tree)	NAD83				plotid_radial1	447			CS	1143	9/14/2016 0:00	3	NE	0	L	23	DUNES	65
146	251	SouthCoast	MACA-S-OFIC-118	2015	Winter		98	Gold Beach	NAD83	CURR-0098-Lo			plotid_radial1	251			CS	1323	7/25/2016 0:00	30	SW	0	L	2971	MIXED CONIFER	66
233	336	CentralCoast	MACA-C-CCK9-070	2015	Spring				NAD83				plotid_radial2	336			AH	1317	8/24/2016 0:00	33	S	0	L	427	SPRUCE/HEMLOCK	67
385	491	SouthCoast	MACA-S-CCK9-092	2015	Spring				NAD83				plotid_radial3	491			AH	1155	6/28/2016 0:00	20	SW	0	L	2612	RIPARIAN	67
450	77	SouthCoast	MACA-S-CCK9-078	2015	Spring				NAD83				plotid_radial1	77			CS	850	6/22/2016 0:00	15	NW	0	M	2295	DOUGLAS FIR	67
451	77	SouthCoast	MACA-S-CCK9-077	2015	Spring				NAD83				plotid_central	77			CS	850	6/22/2016 0:00	15	NW	0	M	2295	DOUGLAS FIR	67
60	164	CentralCoast	MACA-C-DUNE-036	2015	Winter		Terrestrial		NAD83				plotid_radial3	164			CS	1244	8/26/2016 0:00	5	NW	0	L	18	DUNES	68
61	164	CentralCoast	MACA-C-DUNE-031	2015	Winter		Arboreal	bole platform	NAD83	PICO			plotid_radial1	164			CS	1244	8/26/2016 0:00	5	NW	0	L	18	DUNES	68
62	164	CentralCoast	MACA-C-DUNE-034	2015	Winter		Terrestrial	Basal hollow (tree)	NAD83	PICO			plotid_radial3	164			CS	1244	8/26/2016 0:00	5	NW	0	L	18	DUNES	68
71	173	CentralCoast	MACA-C-DUNE-042	2015	Winter		Terrestrial	Basal hollow (tree)	NAD83	MYCA			plotid_radial1	173			CS	1440	9/14/2016 0:00	3	SW	0	L	18	DUNES	68
72	173	CentralCoast	MACA-C-DUNE-040	2016	Winter		Terrestrial	Basal hollow (tree)	NAD83	PICO			plotid_radial1	173			CS	1440	9/14/2016 0:00	3	SW	0	L	18	DUNES	68
73	173	CentralCoast	MACA-C-DUNE-035	2016	Winter			Basal hollow (tree)	NAD83	PICO			plotid_radial2	173			CS	1440	9/14/2016 0:00	3	SW	0	L	18	DUNES	68
92	192	CentralCoast	MACA-C-DUNE-059	2016	Winter				NAD83				plotid_radial1	192			CS	1207	8/29/2016 0:00	5	SE	0	L	57	DUNES	68
93	192	CentralCoast	MACA-C-DUNE-060	2015	Winter		Terrestrial	Basal hollow (tree)	NAD83	PICO			plotid_radial1	192			CS	1207	8/29/2016 0:00	5	SE	0	L	57	DUNES	68
95	195	CentralCoast	MACA-C-DUNE-063	2015	Winter		Terrestrial	Basal hollow (shrub)	NAD83				plotid_radial1	195			CS	1441	8/29/2016 0:00	5	NW	0	L	50	DUNES	68
96	195	CentralCoast	MACA-C-DUNE-062	2016	Winter				NAD83				plotid_radial1	195			CS	1441	8/29/2016 0:00	5	NW	0	L	50	DUNES	68
178	285	CentralCoast	MACA-C-DUNE-019	2016	Winter		Terrestrial	Basal hollow (tree)	NAD83	UNKN			plotid_radial2	285			CS	824	8/22/2016 0:00	7	E	0	L	311	DOUGLAS FIR	68
189	294	CentralCoast	MACA-C-DUNE-028	2016	Winter		Arboreal	Forked branch cluster	NAD83	PICO			plotid_radial2	294			CS	1112	8/26/2016 0:00	2	S	0	L	28	DUNES	68
196	30	CentralCoast	MACA-C-DUNE-030	2015	Winter		Arboreal		NAD83	PICO			plotid_central	30			CS	1200	8/26/2016 0:00	2	SW	0	L	24	DUNES	68
229	330	CentralCoast	MACA-C-DUNE-064	2016	Winter				NAD83				plotid_radial2	330			CS	904	9/12/2016 0:00	7	W	0	L	59	DUNES	68
351	461	CentralCoast	MACA-C-DUNE-063	2015	Winter		Terrestrial	Basal hollow (shrub)	NAD83				plotid_radial3	461			CS	1302	8/29/2016 0:00	2	SE	0	L	53	DUNES	68
352	461	CentralCoast	MACA-C-DUNE-062	2016	Winter				NAD83				plotid_radial3	461			CS	1302	8/29/2016 0:00	2	SE	0	L	53	DUNES	68
353	463	CentralCoast	MACA-C-DUNE-064	2016	Winter				NAD83				plotid_radial3	463			CS	1033	9/12/2016 0:00	3	SW	0	L	55	DUNES	68
426	56	CentralCoast	MACA-C-DUNE-056	2016	Winter		Arboreal	Single branch	NAD83	PICO			plotid_central	56			CS	1434	9/12/2016 0:00	3	NNE	0	L	44	DUNES	68
428	58	CentralCoast	MACA-C-DUNE-058	2015	Winter		Terrestrial	Basal hollow (tree)	NAD83	PICO			plotid_central	58			CS	1421	8/25/2016 0:00	4	W	0	L	35	DUNES	68
435	64	CentralCoast	MACA-C-DUNE-064	2016	Winter				NAD83				plotid_central	64			CS	949	9/12/2016 0:00	3	E	0	L	63	DUNES	68
15	114	SouthCoast	MACA-S-CCK9-114	2015	Spring				NAD83				plotid_central	114			AH	1049	7/25/2016 0:00	19	N	0	M	2676	RIPARIAN	69
25	126	SouthCoast	MACA-S-CCK9-126	2015	Spring				NAD83				plotid_central	126			CS	1051	7/25/2016 0:00	26	S	0	L	3035	MIXED CONIFER	69
27	129	SouthCoast	MACA-S-CCK9-129	2015	Spring				NAD83				plotid_central	129			AH	1221	7/20/2016 0:00	32	SW	0	l	3287	MIXED CONIFER	69
144	247	SouthCoast	MACA-S-CCK9-114	2015	Spring				NAD83				plotid_radial1	247			AH	1007	7/25/2016 0:00	35	SW	0	L	2825	MIXED CONIFER	69
148	255	SouthCoast	MACA-S-CCK9-122	2015	Spring				NAD83				plotid_radial1	255			AH	920	7/20/2016 0:00	27	SW	0	L	2762	MIXED CONIFER	69
154	263	SouthCoast	MACA-S-OFIC-130	2015	Summer		7035		NAD83	CURR-7035-Lo			plotid_radial1	263			AH	1450	7/18/2016 0:00	22	SE	0	L	3419	MIXED CONIFER	69
157	266	SouthCoast	MACA-S-OFIC-133	2015	Summer		7037		NAD83	CURR-7037-Lo			plotid_radial1	266			CS	1432	7/18/2016 0:00	23	SE	0	L	3119	MIXED CONIFER	69
418	528	SouthCoast	MACA-S-CCK9-129	2015	Spring				NAD83				plotid_radial3	528			AH	1113	7/20/2016 0:00	31	SW	0	L	3125	MIXED CONIFER	69
363	474	SouthCoast	MACA-S-OFIC-075	2015	Summer		7009		NAD83	CURR-7009-Lo			plotid_radial3	474			CS	1405	6/20/2016 0:00	20	N	0	L	2613	DOUGLAS FIR	70
364	475	SouthCoast	MACA-S-OFIC-076	2015	Winter		343	Gold Beach	NAD83	CURR-0343-Lo			plotid_radial3	475			AH	1640	6/22/2016 0:00	30	NE	0	L	2487	DOUGLAS FIR	70
374	482	SouthCoast	MACA-S-CCK9-083	2015	Spring				NAD83				plotid_radial3	482			CS	1154	6/22/2016 0:00	22	SE	0	L	2487	DOUGLAS FIR	70
375	483	SouthCoast	MACA-S-OFIC-084	2015	Winter		3	Gold Beach	NAD83	CURR-0003-Lo			plotid_radial3	483			CS	1346	6/23/2016 0:00	18	N	0	H	2414	DOUGLAS FIR	70
466	91	SouthCoast	MACA-S-CCK9-091	2015	Spring				NAD83				plotid_central	91			AH	1503	6/21/2016 0:00	32	NW	0	L	2807	DOUGLAS FIR	70
467	92	SouthCoast	MACA-S-CCK9-092	2015	Spring				NAD83				plotid_central	92			AH	1113	6/28/2016 0:00	32	SW	0	L	2716	DOUGLAS FIR	70
19	122	SouthCoast	MACA-S-CCK9-122	2015	Spring				NAD83				plotid_central	122			AH	1507	7/20/2016 0:00	25	W	0	M	2813	RIPARIAN	71
20	122	SouthCoast	MACA-S-CCK9-114	2015	Spring				NAD83				plotid_radial2	122			AH	1507	7/20/2016 0:00	25	W	0	M	2813	RIPARIAN	71
21	122	SouthCoast	MACA-S-CCK9-123	2015	Spring				NAD83				plotid_radial3	122			AH	1507	7/20/2016 0:00	25	W	0	M	2813	RIPARIAN	71
22	123	SouthCoast	MACA-S-CCK9-123	2015	Spring				NAD83				plotid_central	123			AH	1431	7/20/2016 0:00	21	W	0	M	2928	RIPARIAN	71
23	123	SouthCoast	MACA-S-CCK9-122	2015	Spring				NAD83				plotid_radial2	123			AH	1431	7/20/2016 0:00	21	W	0	M	2928	RIPARIAN	71
26	127	SouthCoast	MACA-S-CCK9-127	2015	Spring				NAD83				plotid_central	127			AH	1322	7/19/2016 0:00	24	S	0	L	2655	DOUGLAS FIR	71
59	162	CentralCoast	MACA-C-DUNE-029	2015	Winter		Arboreal	FBC	NAD83	PICO			plotid_radial1	162			AH	1301	8/29/2016 0:00	2	SW	0	L	45	DUNES	71
111	21	CentralCoast	MACA-C-DUNE-021	2015	Winter		Terrestrial	Basal hollow (tree)	NAD83	UNK			plotid_central	21			AH	1429	8/22/2016 0:00	13	W	0	L	255	DUNES	71
124	223	SouthCoast	MACA-S-OFIC-090	2015	Winter		9977	Gold Beach	NAD83	CURR-9977-Hi			plotid_radial1	223			CS	1143	6/28/2016 0:00	24	SE	0	L	2909	DOUGLAS FIR	71
149	256	SouthCoast	MACA-S-CCK9-123	2015	Spring				NAD83				plotid_radial1	256			AH	1010	7/20/2016 0:00	25	SW	0	L	2911	MIXED CONIFER	71
270	38	CentralCoast	MACA-C-DUNE-038	2015	Winter		Terrestrial	Basal hollow (shrub)	NAD83	PICO			plotid_central	38			CS	1148	9/15/2016 0:00	4	SW	0	L	29	DUNES	71
272	389	SouthCoast	MACA-S-CCK9-123	2015	Spring				NAD83				plotid_radial2	389			AH	1355	7/20/2016 0:00	35	NW	0	L	3073	MIXED CONIFER	71
311	426	CentralCoast	MACA-C-DUNE-027	2016	Winter		Terrestrial	Basal hollow (tree)	NAD83	PICO			plotid_radial3	426			CS	1428	8/26/2016 0:00	3	NE	0	L	19	DUNES	71
312	426	CentralCoast	MACA-C-DUNE-025	2016	Winter		Arboreal		NAD83				plotid_radial1	426			CS	1428	8/26/2016 0:00	3	NE	0	L	19	DUNES	71
415	525	SouthCoast	MACA-S-CCK9-126	2015	Spring				NAD83				plotid_radial3	525			CS	1002	7/25/2016 0:00	29	SW	0	L	2917	MIXED CONIFER	71
416	525	SouthCoast	MACA-S-OFIC-118	2015	Winter		98	Gold Beach	NAD83	CURR-0098-Lo			plotid_radial2	525			CS	1002	7/25/2016 0:00	29	SW	0	L	2917	MIXED CONIFER	71
427	57	CentralCoast	MACA-C-DUNE-057	2015	Winter		Unknown		NAD83				plotid_central	57			CS	1602	8/25/2016 0:00	3	W	0	L	26	DUNES	71
452	78	SouthCoast	MACA-S-CCK9-078	2015	Spring				NAD83				plotid_central	78			AH	925	6/22/2016 0:00	11	N	0	L	2318	DOUGLAS FIR	71
453	78	SouthCoast	MACA-S-CCK9-077	2015	Spring				NAD83				plotid_radial2	78			AH	925	6/22/2016 0:00	11	N	0	L	2318	DOUGLAS FIR	71
468	93	SouthCoast	MACA-S-CCK9-093	2015	Spring				NAD83				plotid_central	93			CS	1300	6/28/2016 0:00	26	S	0	L	2824	DOUG FIR/RIPARIAN	71
7	106	SouthCoast	MACA-S-OFIC-106	2015	Winter		14	Gold Beach	NAD83	CURR-0014-Lo			plotid_central	106			AH	1513	6/27/2016 0:00	10	SE	0	L	3142	DOUGLAS FIR	72
14	113	SouthCoast	MACA-S-CCK9-113	2015	Spring				NAD83				plotid_central	113			CS	1327	7/20/2016 0:00	26	S	0	L	2245	DOUGLAS FIR	72
123	222	SouthCoast	MACA-S-CCK9-089	2015	Spring				NAD83				plotid_radial1	222			CS	1103	6/21/2016 0:00	27	SE	0	L	3277	DOUGLAS FIR	72
138	241	SouthCoast	MACA-S-CCK9-108	2015	Spring				NAD83				plotid_radial1	241			AH	1209	6/23/2016 0:00	13	SE	0	L	3014	DOUGLAS FIR	72
139	242	SouthCoast	MACA-S-CCK9-109	2015	Spring				NAD83				plotid_radial1	242			CS	1121	7/19/2016 0:00	30	E	0	M	2020	DOUGLAS FIR	72
147	252	SouthCoast	MACA-S-OFIC-119	2015	Winter		28	Gold Beach	NAD83	CURR-0028-Tr			plotid_radial1	252			CS	943	7/20/2016 0:00	5	SW	0	L	2400	DOUGLAS FIR	72
207	312	CentralCoast	MACA-C-DUNE-050	2016	Winter		unk	tree	NAD83	PISI			plotid_radial1	312			CS	1035	9/13/2016 0:00	2	N	0	L	24	DUNES	72
208	312	CentralCoast	MACA-C-DUNE-046	2016	Winter		Arboreal	Forked branch cluseter	NAD83	SAHO			plotid_radial2	312			CS	1035	9/13/2016 0:00	2	N	0	L	24	DUNES	72
247	353	SouthCoast	MACA-S-CCK9-087	2015	Spring				NAD83				plotid_radial2	353			CS	1110	6/27/2016 0:00	9	W	0	M	2974	DOUGLAS FIR	72
250	356	SouthCoast	MACA-S-OFIC-090	2015	Winter		9977	Gold Beach	NAD83	CURR-9977-Hi			plotid_radial2	356			CS	1002	6/28/2016 0:00	14	SE	0	L	2843	DOUGLAS FIR	72
263	370	SouthCoast	MACA-S-OFIC-104	2015	Summer		7022		NAD83	CURR-7022-Lo			plotid_radial2	370			AH	1443	6/23/2016 0:00	13	SE	0	L	2978	DOUGLAS FIR	72
264	372	SouthCoast	MACA-S-OFIC-106	2015	Winter		14	Gold Beach	NAD83	CURR-0014-Lo			plotid_radial2	372			AH	1546	6/27/2016 0:00	22	SE	0	M	3048	DOUGLAS FIR	72
378	487	SouthCoast	MACA-S-CCK9-088	2015	Spring				NAD83				plotid_radial3	487			AH	1222	6/21/2016 0:00	32	SE	0	L	2722	DOUGLAS FIR	72
379	487	SouthCoast	MACA-S-CCK9-086	2015	Spring				NAD83				plotid_radial2	487			AH	1222	6/21/2016 0:00	32	SE	0	L	2722	DOUGLAS FIR	72
395	500	SouthCoast	MACA-S-CCK9-101	2015	Spring				NAD83				plotid_radial3	500			AH	1204	6/27/2016 0:00	27	SW	0	L	3104	DOUGLAS FIR	72
414	524	SouthCoast	MACA-S-OFIC-125	2015	Winter		22	Gold Beach	NAD83	CURR-0022-Lo			plotid_radial3	524			AH	854	7/19/2016 0:00	38	SW	0	L	2558	DOUGLAS FIR	72
417	526	SouthCoast	MACA-S-CCK9-127	2015	Spring				NAD83				plotid_radial3	526			AH	1524	7/19/2016 0:00	23	N	0	M	2588	RIPARIAN	72
130	230	SouthCoast	MACA-S-OFIC-097	2015	Winter		221	Gold Beach	NAD83	CURR-0221-Hi			plotid_radial1	230			CS	1133	6/23/2016 0:00	38	ENE	0	M	1350	DOUGLAS FIR	73
140	243	SouthCoast	MACA-S-CCK9-110	2015	Spring				NAD83				plotid_radial1	243			CS	1410	7/19/2016 0:00	34	E	0	M	1910	DOUG FIR/RIPARIAN	73
258	363	SouthCoast	MACA-S-OFIC-097	2015	Winter		221	Gold Beach	NAD83	CURR-0221-Hi			plotid_radial2	363			CS	1008	6/23/2016 0:00	39	WNW	0	L	1460	DOUGLAS FIR	73
269	379	SouthCoast	MACA-S-CCK9-113	2015	Spring				NAD83				plotid_radial2	379			CS	1513	7/20/2016 0:00	30	N	0	L	2359	DOUGLAS FIR	73
404	509	SouthCoast	MACA-S-CCK9-110	2015	Spring				NAD83				plotid_radial3	509			CS	1209	7/19/2016 0:00	32	E	0	M	1971	DOUGLAS FIR	73
53	152	CentralCoast	MACA-C-DUNE-019	2016	Winter		Terrestrial	Basal hollow (tree)	NAD83	UNKN			plotid_radial1	152			CS	948	8/22/2016 0:00	10	SSW	0	L	349	DOUGLAS FIR	74
55	156	CentralCoast	MACA-C-CCK9-023	2015	Spring				NAD83				plotid_radial1	156			CS	1601	8/22/2016 0:00	24	S	0	L	341	SPRUCE/HEMLOCK	74
58	16	CentralCoast	MACA-C-DUNE-016	2015	Winter		Terrestrial	rotted root	NAD83	ca			plotid_central	16			CS	1050	8/22/2016 0:00	10	SE	0	L	430	DOUGLAS FIR	74
69	17	CentralCoast	MACA-C-DUNE-017	2015	Winter		Arboreal	cavity	NAD83				plotid_central	17			CS	1120	8/22/2016 0:00	18	NE	0	L	390	DOUGLAS FIR	74
89	19	CentralCoast	MACA-C-DUNE-019	2016	Winter		Terrestrial	Basal hollow (tree)	NAD83	UNKN			plotid_central	19			CS	915	8/22/2016 0:00	12	SE	0	L	408	DOUGLAS FIR	74
175	283	CentralCoast	MACA-C-DUNE-016	2015	Winter		Terrestrial	rotted root	NAD83	ca			plotid_radial2	283			CS	1219	8/22/2016 0:00	28	NW	0	M	428	DOUGLAS FIR	74
176	283	CentralCoast	MACA-C-DUNE-017	2015	Winter		Arboreal	cavity	NAD83				plotid_radial2	283			CS	1219	8/22/2016 0:00	28	NW	0	M	428	DOUGLAS FIR	74
299	416	CentralCoast	MACA-C-DUNE-017	2015	Winter		Arboreal	cavity	NAD83				plotid_radial3	416			CS	1147	8/22/2016 0:00	14	SW	0	L	429	DOUGLAS FIR	74
300	416	CentralCoast	MACA-C-DUNE-016	2015	Winter		Terrestrial	rotted root	NAD83	ca			plotid_radial3	416			CS	1147	8/22/2016 0:00	14	SW	0	L	429	DOUGLAS FIR	74
307	420	CentralCoast	MACA-C-DUNE-021	2015	Winter		Terrestrial	Basal hollow (tree)	NAD83	UNK			plotid_radial3	420			AH	1410	8/22/2016 0:00	26	W	0	M	161	DOUGLAS FIR	74
308	421	CentralCoast	MACA-C-DUNE-022	2015	Winter		Arboreal	Mistletoe clump	NAD83	TSHE			plotid_radial3	421			CS	1413	8/22/2016 0:00	34	NW	0	L	201	SPRUCE/HEMLOCK	74
151	259	SouthCoast	MACA-S-CCK9-126	2015	Spring				NAD83				plotid_radial1	259			CS	1217	7/25/2016 0:00	20	S	0	L	3243	MIXED CONIFER	75
186	291	CentralCoast	MACA-C-DUNE-025	2016	Winter		Arboreal		NAD83				plotid_radial2	291			CS	918	8/26/2016 0:00	4	NW	0	L	10	DUNES	75
230	332	CentralCoast	MACA-C-CCK9-066	2015	Spring				NAD83				plotid_radial2	332			CS	1626	8/29/2016 0:00	32	NW	0	L	296	SPRUCE	75
231	334	CentralCoast	MACA-C-CCK9-068	2015	Spring				NAD83				plotid_radial2	334			CS	851	8/25/2016 0:00	12	NE	0	L	162	SPRUCE	75
354	465	CentralCoast	MACA-C-CCK9-066	2015	Spring				NAD83				plotid_radial3	465			CS	1557	8/29/2016 0:00	25	N	0	L	328	SPRUCE	75
425	55	CentralCoast	MACA-C-DUNE-055	2016	Winter		Terrestrial	Basal hollow (shrub)	NAD83	MYCA			plotid_central	55			CS	1448	9/12/2016 0:00	4	SE	0	L	46	DUNES	75
113	214	SouthCoast	MACA-S-CCK9-081	2015	Spring				NAD83				plotid_radial1	214			CS	1132	6/22/2016 0:00	20	ESE	0	L	2415	DOUGLAS FIR	76
114	215	SouthCoast	MACA-S-CCK9-082	2015	Spring				NAD83				plotid_radial1	215			AH	1159	6/22/2016 0:00	35	W	0	L	2423	DOUGLAS FIR	76
29	130	SouthCoast	MACA-S-OFIC-130	2015	Summer		7035		NAD83	CURR-7035-Lo			plotid_central	130			AH	1308	7/18/2016 0:00	19	SE	0	L	3344	DOUGLAS FIR	77
31	132	SouthCoast	MACA-S-CCK9-132	2015	Spring				NAD83				plotid_central	132			AH	1104	7/21/2016 0:00	30	N	0	L	3933	MIXED CONIFER	77
128	23	CentralCoast	MACA-C-CCK9-023	2015	Spring				NAD83				plotid_central	23			CS	1533	8/22/2016 0:00	29	W	0	L	265	SPRUCE/FIR	77
129	23	CentralCoast	MACA-C-DUNE-022	2015	Winter		Arboreal	Mistletoe clump	NAD83	TSHE			plotid_radial1	23			CS	1533	8/22/2016 0:00	29	W	0	L	265	SPRUCE/FIR	77
155	264	SouthCoast	MACA-S-CCK9-131	2015	Spring				NAD83				plotid_radial1	264			CS	1226	7/21/2016 0:00	29	NNW	0	L	3648	MIXED CONIFER	77
156	265	SouthCoast	MACA-S-CCK9-132	2015	Spring				NAD83				plotid_radial1	265			AH	1147	7/21/2016 0:00	25	N	0	L	3780	MIXED CONIFER	77
276	392	SouthCoast	MACA-S-CCK9-126	2015	Spring				NAD83				plotid_radial2	392			CS	1128	7/25/2016 0:00	33	NW	0	L	3172	MIXED CONIFER	77
282	399	SouthCoast	MACA-S-OFIC-133	2015	Summer		7037		NAD83	CURR-7037-Lo			plotid_radial2	399			CS	1358	7/18/2016 0:00	13	NE	0	L	3070	MIXED CONIFER	77
302	418	CentralCoast	MACA-C-DUNE-016	2015	Winter		Terrestrial	rotted root	NAD83	ca			plotid_radial1	418			CS	1021	8/22/2016 0:00	12	W	0	M	433	DOUGLAS FIR	77
303	418	CentralCoast	MACA-C-DUNE-017	2015	Winter		Arboreal	cavity	NAD83				plotid_radial1	418			CS	1021	8/22/2016 0:00	12	W	0	M	433	DOUGLAS FIR	77
304	418	CentralCoast	MACA-C-DUNE-019	2016	Winter		Terrestrial	Basal hollow (tree)	NAD83	UNKN			plotid_radial3	418			CS	1021	8/22/2016 0:00	12	W	0	M	433	DOUGLAS FIR	77
410	517	SouthCoast	MACA-S-OFIC-118	2015	Winter		98	Gold Beach	NAD83	CURR-0098-Lo			plotid_radial3	517			AH	1304	7/29/2016 0:00	34	NW	0	L	2774	MIXED CONIFER	77
422	531	SouthCoast	MACA-S-CCK9-132	2015	Spring				NAD83				plotid_radial3	531			AH	1234	7/21/2016 0:00	27	W	0	L	3876	MIXED CONIFER	77
436	66	CentralCoast	MACA-C-CCK9-066	2015	Spring				NAD83				plotid_central	66			CS	1646	8/29/2016 0:00	25	WSW	0	M	241	SPRUCE	77
137	240	SouthCoast	MACA-S-CCK9-107	2015	Spring				NAD83				plotid_radial1	240			AH	1048	6/23/2016 0:00	37	E	0	L	3039	DOUGLAS FIR	78
265	373	SouthCoast	MACA-S-CCK9-107	2015	Spring				NAD83				plotid_radial2	373			AH	914	6/23/2016 0:00	28	NE	0	L	3047	DOUGLAS FIR	78
401	506	SouthCoast	MACA-S-CCK9-107	2015	Spring				NAD83				plotid_radial3	506			AH	1132	6/23/2016 0:00	13	NE	0	L	3083	OAK	78
470	95	SouthCoast	MACA-S-CCK9-095	2015	Spring				NAD83				plotid_central	95			CS	1503	6/27/2016 0:00	27	NE	0	L	2739	DOUG FIR/RIPARIAN	78
4	101	SouthCoast	MACA-S-CCK9-101	2015	Spring				NAD83				plotid_central	101			AH	1227	6/27/2016 0:00	25	N	0	L	3187	DOUGLAS FIR	81
32	133	SouthCoast	MACA-S-OFIC-133	2015	Summer		7037		NAD83	CURR-7037-Lo			plotid_central	133			CS	1310	7/18/2016 0:00	15	NE	0	M	3103	MIXED CONIFER	81
278	395	SouthCoast	MACA-S-CCK9-129	2015	Spring				NAD83				plotid_radial2	395			AH	1258	7/20/2016 0:00	25	W	0	L	3375	MIXED CONIFER	81
281	398	SouthCoast	MACA-S-CCK9-132	2015	Spring				NAD83				plotid_radial2	398			AH	953	7/21/2016 0:00	29	N	0	L	3921	MIXED CONIFER	81
449	76	SouthCoast	MACA-S-OFIC-076	2015	Winter		343	Gold Beach	NAD83	CURR-0343-Lo			plotid_central	76			CS	1607	6/22/2016 0:00	22	SE	0	M	2398	DOUGLAS FIR	81
349	46	CentralCoast	MACA-C-DUNE-046	2016	Winter		Arboreal	Forked branch cluseter	NAD83	SAHO			plotid_central	46			CS	1059	9/13/2016 0:00	3	NW	0	L	24	DUNES/MARSH	82
5	103	SouthCoast	MACA-S-CCK9-103	2015	Spring				NAD83				plotid_central	103			AH	1406	6/27/2016 0:00	23	NW	0	L	3279	DOUGLAS FIR	83
133	234	SouthCoast	MACA-S-CCK9-101	2015	Spring				NAD83				plotid_radial1	234			AH	1259	6/27/2016 0:00	17	N	0	L	3086	DOUGLAS FIR	83
134	236	SouthCoast	MACA-S-CCK9-103	2015	Spring				NAD83				plotid_radial1	236			AH	1340	6/27/2016 0:00	18	NW	0	L	3144	DOUGLAS FIR	83
172	28	CentralCoast	MACA-C-DUNE-028	2016	Winter		Arboreal	Forked branch cluster	NAD83	PICO			plotid_central	28			CS	1350	8/26/2016 0:00	3	S	0	L	22	DUNES	83
188	293	CentralCoast	MACA-C-DUNE-027	2016	Winter		Terrestrial	Basal hollow (tree)	NAD83	PICO			plotid_radial2	293			CS	1010	8/26/2016 0:00	2	E	0	L	8	DUNES	83
246	350	SouthCoast	MACA-S-OFIC-084	2015	Winter		3	Gold Beach	NAD83	CURR-0003-Lo			plotid_radial2	350			CS	1507	6/23/2016 0:00	34	N	0	L	2486	DOUG FIR/RIPARIAN	83
257	361	SouthCoast	MACA-S-CCK9-095	2015	Spring				NAD83				plotid_radial2	361			CS	1441	6/27/2016 0:00	19	NE	0	L	2700	RIPARIAN	83
424	54	CentralCoast	MACA-C-DUNE-054	2015	Winter		Suspected arboreal	tree	NAD83				plotid_central	54			CS	1245	9/13/2016 0:00	4	NW	0	L	46	DUNES	83
431	60	CentralCoast	MACA-C-DUNE-060	2015	Winter		Terrestrial	Basal hollow (tree)	NAD83	PICO			plotid_central	60			CS	1137	8/29/2016 0:00	4	S	0	L	42	DUNES	83
439	69	CentralCoast	MACA-C-CCK9-070	2015	Spring				NAD83				plotid_radial3	69			AH	1050	8/24/2016 0:00	29	SW	0	M	356	SPRUCE/HEMLOCK	83
440	69	CentralCoast	MACA-C-CCK9-069	2015	Spring				NAD83				plotid_central	69			AH	1050	8/24/2016 0:00	29	SW	0	M	356	SPRUCE/HEMLOCK	83
455	80	SouthCoast	MACA-S-CCK9-080	2015	Spring				NAD83				plotid_central	80			AH	1055	6/22/2016 0:00	33	NW	0	M	2342	RIPARIAN	83
460	86	SouthCoast	MACA-S-CCK9-086	2015	Spring				NAD83				plotid_central	86			AH	927	6/21/2016 0:00	26	NE	0	L	2705	DOUGLAS FIR	83
6	104	SouthCoast	MACA-S-OFIC-104	2015	Summer		7022		NAD83	CURR-7022-Lo			plotid_central	104			AH	1518	6/23/2016 0:00	13	SE	0	L	3069	DOUGLAS FIR	84
12	110	SouthCoast	MACA-S-CCK9-110	2015	Spring				NAD83				plotid_central	110			CS	1300	7/19/2016 0:00	18	NW	0	M	1892	RIPARIAN	84
13	112	SouthCoast	MACA-S-CCK9-112	2015	Spring				NAD83				plotid_central	112			CS	1117	7/20/2016 0:00	40	NNW	0	L	2170	DOUGLAS FIR	84
107	206	SouthCoast	MACA-S-CCK9-073	2015	Spring				NAD83				plotid_radial1	206			AH	1158	6/20/2016 0:00	15	E	0	L	2299	MIXED CONIFER	84
108	207	SouthCoast	MACA-S-CCK9-074	2015	Spring				NAD83				plotid_radial1	207			CS	1633	6/20/2016 0:00	11	NNW	0	L	1961	DOUG FIR/RIPARIAN	84
109	208	SouthCoast	MACA-S-OFIC-075	2015	Summer		7009		NAD83	CURR-7009-Lo			plotid_radial1	208			AH	1402	6/20/2016 0:00	24	N	0	L	2466	DOUGLAS FIR	84
125	226	SouthCoast	MACA-S-CCK9-093	2015	Spring				NAD83				plotid_radial1	226			CS	1219	6/28/2016 0:00	30	SW	0	L	2941	DOUGLAS FIR	84
143	246	SouthCoast	MACA-S-CCK9-113	2015	Spring				NAD83				plotid_radial1	246			CS	1429	7/20/2016 0:00	11	WNW	0	M	2308	DOUGLAS FIR	84
236	339	SouthCoast	MACA-S-CCK9-073	2015	Spring				NAD83				plotid_radial2	339			CS	1211	6/20/2016 0:00	7	NE	0	L	2242	MIXED CONIFER	84
239	341	SouthCoast	MACA-S-OFIC-075	2015	Summer		7009		NAD83	CURR-7009-Lo			plotid_radial2	341			CS	1453	6/20/2016 0:00	28	NNW	0	L	2542	DOUGLAS FIR	84
380	488	SouthCoast	MACA-S-CCK9-089	2015	Spring				NAD83				plotid_radial3	488			CS	951	6/21/2016 0:00	8	S	0	L	3173	DOUGLAS FIR	84
407	511	SouthCoast	MACA-S-CCK9-112	2015	Spring				NAD83				plotid_radial3	511			CS	1041	7/20/2016 0:00	38	NNE	0	L	2196	DOUGLAS FIR	84
448	75	SouthCoast	MACA-S-OFIC-075	2015	Summer		7009		NAD83	CURR-7009-Lo			plotid_central	75			AH	1435	6/20/2016 0:00	11	N	0	L	2557	DOUGLAS FIR	84
64	166	CentralCoast	MACA-C-DUNE-033	2015	Winter		Likely arboreal	Forked branch cluseter	NAD83	PICO			plotid_radial1	166			CS	1212	9/15/2016 0:00	3	SW	0	L	30	DUNES	85
65	166	CentralCoast	MACA-C-DUNE-038	2015	Winter		Terrestrial	Basal hollow (shrub)	NAD83	PICO			plotid_radial1	166			CS	1212	9/15/2016 0:00	3	SW	0	L	30	DUNES	85
91	191	CentralCoast	MACA-C-DUNE-058	2015	Winter		Terrestrial	Basal hollow (tree)	NAD83	PICO			plotid_radial1	191			CS	1454	8/25/2016 0:00	5	SE	0	L	39	DUNES	85
135	239	SouthCoast	MACA-S-OFIC-106	2015	Winter		14	Gold Beach	NAD83	CURR-0014-Lo			plotid_radial1	239			AH	1454	6/27/2016 0:00	14	SE	0	L	3205	DOUGLAS FIR	85
245	35	CentralCoast	MACA-C-DUNE-035	2016	Winter			Basal hollow (tree)	NAD83	PICO			plotid_central	35			CS	1427	9/14/2016 0:00	3	NW	0	L	15	DUNES	85
319	430	CentralCoast	MACA-C-DUNE-031	2015	Winter		Arboreal	bole platform	NAD83	PICO			plotid_radial3	430			CS	1310	8/26/2016 0:00	4	N	0	L	25	DUNES	85
336	446	CentralCoast	MACA-C-DUNE-047	2016	Winter			Basal hollow (tree)	NAD83				plotid_radial3	446			CS	1120	9/14/2016 0:00	4	S	0	l	20	DUNES	85
343	454	CentralCoast	MACA-C-DUNE-055	2016	Winter		Terrestrial	Basal hollow (shrub)	NAD83	MYCA			plotid_radial3	454			CS	1507	9/12/2016 0:00	4	S	0	l	40	DUNES	85
344	454	CentralCoast	MACA-C-DUNE-056	2016	Winter		Arboreal	Single branch	NAD83	PICO			plotid_radial3	454			CS	1507	9/12/2016 0:00	4	S	0	l	40	DUNES	85
377	486	SouthCoast	MACA-S-CCK9-087	2015	Spring				NAD83				plotid_radial3	486			CS	1244	6/27/2016 0:00	13	WSW	0	M	2843	DOUGLAS FIR	85
394	50	CentralCoast	MACA-C-DUNE-050	2016	Winter		unk	tree	NAD83	PISI			plotid_central	50			CS	954	9/13/2016 0:00	4	W	0	L	25	DUNES	85
461	87	SouthCoast	MACA-S-CCK9-087	2015	Spring				NAD83				plotid_central	87			CS	1145	6/27/2016 0:00	10	W	0	L	2869	DOUGLAS FIR	85
110	209	SouthCoast	MACA-S-OFIC-076	2015	Winter		343	Gold Beach	NAD83	CURR-0343-Lo			plotid_radial1	209			CS	1637	6/22/2016 0:00	36	S	0	L	2512	DOUGLAS FIR	86
106	205	SouthCoast	MACA-S-DIST-072	2015	Summer		5072	3	NAD83	CURR-5072-4			plotid_radial1	205			AH	1338	8/4/2016 0:00	36	N	0	M	1028	DOUGLAS FIR	87
117	219	SouthCoast	MACA-S-CCK9-086	2015	Spring				NAD83				plotid_radial1	219			AH	956	6/21/2016 0:00	33	NE	0	L	2707	DOUGLAS FIR	87
121	220	SouthCoast	MACA-S-CCK9-087	2015	Spring				NAD83				plotid_radial1	220			CS	1209	6/27/2016 0:00	15	WNW	0	L	2814	DOUGLAS FIR	87
122	221	SouthCoast	MACA-S-CCK9-088	2015	Spring				NAD83				plotid_radial1	221			AH	1048	6/21/2016 0:00	26	NE	0	L	2572	DOUGLAS FIR	87
235	338	SouthCoast	MACA-S-DIST-072	2015	Summer		5072	3	NAD83	CURR-5072-4			plotid_radial2	338			AH	1123	8/4/2016 0:00	32	N	0	L	1339	DOUGLAS FIR	87
238	340	SouthCoast	MACA-S-CCK9-074	2015	Spring				NAD83				plotid_radial2	340			AH	1632	6/20/2016 0:00	24	W	0	L	2083	DOUGLAS FIR	87
243	348	SouthCoast	MACA-S-CCK9-082	2015	Spring				NAD83				plotid_radial2	348			AH	1325	6/22/2016 0:00	14	W	0	L	2531	DOUGLAS FIR	87
248	354	SouthCoast	MACA-S-CCK9-088	2015	Spring				NAD83				plotid_radial2	354			AH	1338	6/21/2016 0:00	22	N	0	L	2757	DOUGLAS FIR	87
251	357	SouthCoast	MACA-S-CCK9-091	2015	Spring				NAD83				plotid_radial2	357			AH	1544	6/21/2016 0:00	32	N	0	L	2883	DOUGLAS FIR	87
255	360	SouthCoast	MACA-S-CCK9-099	2015	Spring				NAD83				plotid_radial3	360			CS	1551	6/21/2016 0:00	18	SW	0	L	2964	DOUG FIR/RIPARIAN	87
256	360	SouthCoast	MACA-S-CCK9-094	2015	Spring				NAD83				plotid_radial2	360			CS	1551	6/21/2016 0:00	18	SW	0	L	2964	DOUG FIR/RIPARIAN	87
360	471	SouthCoast	MACA-S-DIST-072	2015	Summer		5072	3	NAD83	CURR-5072-4			plotid_radial3	471			AH	1421	8/4/2016 0:00	38	NW	0	L	110	DOUGLAS FIR	87
367	479	SouthCoast	MACA-S-CCK9-078	2015	Spring				NAD83				plotid_radial2	479			AH	1007	6/22/2016 0:00	20	NW	0	L	2396	DOUGLAS FIR	87
368	479	SouthCoast	MACA-S-CCK9-080	2015	Spring				NAD83				plotid_radial3	479			AH	1007	6/22/2016 0:00	20	NW	0	L	2396	DOUGLAS FIR	87
388	493	SouthCoast	MACA-S-CCK9-094	2015	Spring				NAD83				plotid_radial3	493			CS	1514	6/21/2016 0:00	21	WSW	0	M	2840	DOUG FIR/RIPARIAN	87
389	493	SouthCoast	MACA-S-CCK9-091	2015	Spring				NAD83				plotid_radial1	493			CS	1514	6/21/2016 0:00	21	WSW	0	M	2840	DOUG FIR/RIPARIAN	87
411	518	SouthCoast	MACA-S-OFIC-119	2015	Winter		28	Gold Beach	NAD83	CURR-0028-Tr			plotid_radial3	518			CS	1531	7/19/2016 0:00	33	SW	0	L	2296	DOUGLAS FIR	87
445	72	SouthCoast	MACA-S-DIST-072	2015	Summer		5072	3	NAD83	CURR-5072-4			plotid_central	72			AH	1224	8/4/2016 0:00	31	N	0	H	1231	DOUGLAS FIR	87
462	88	SouthCoast	MACA-S-CCK9-088	2015	Spring				NAD83				plotid_central	88			AH	1138	6/21/2016 0:00	41	SE	0	L	2673	DOUGLAS FIR	87
469	94	SouthCoast	MACA-S-CCK9-094	2015	Spring				NAD83				plotid_central	94			CS	1424	6/21/2016 0:00	24	W	0	L	2875	DOUG FIR/RIPARIAN	87
472	99	SouthCoast	MACA-S-CCK9-099	2015	Spring				NAD83				plotid_central	99			CS	1231	6/21/2016 0:00	16	W	0	L	3030	DOUGLAS FIR	87
232	335	CentralCoast	MACA-C-CCK9-069	2015	Spring				NAD83				plotid_radial2	335			AH	1400	8/24/2016 0:00	31	S	0	M	329	SPRUCE/HEMLOCK	88
253	359	SouthCoast	MACA-S-CCK9-093	2015	Spring				NAD83				plotid_radial2	359			AH	1259	6/28/2016 0:00	32	W	0	L	2951	DOUGLAS FIR	88
396	502	SouthCoast	MACA-S-CCK9-101	2015	Spring				NAD83				plotid_radial2	502			AH	1129	6/27/2016 0:00	32	N	0	L	3295	DOUGLAS FIR	88
397	502	SouthCoast	MACA-S-CCK9-103	2015	Spring				NAD83				plotid_radial3	502			AH	1129	6/27/2016 0:00	32	N	0	L	3295	DOUGLAS FIR	88
465	90	SouthCoast	MACA-S-OFIC-090	2015	Winter		9977	Gold Beach	NAD83	CURR-9977-Hi			plotid_central	90			CS	1048	6/28/2016 0:00	13	SE	0	M	2830	DOUGLAS FIR	88
79	178	CentralCoast	MACA-C-DUNE-045	2016	Winter		Arboreal	Forked branch cluseter	NAD83	PICO			plotid_radial1	178			CS	1403	9/15/2016 0:00	3	W	0	L	32	DUNES	89
97	197	CentralCoast	MACA-C-DUNE-064	2016	Winter				NAD83				plotid_radial1	197			CS	1145	9/12/2016 0:00	4	W	0	L	56	DUNES	89
104	203	CentralCoast	MACA-C-CCK9-070	2015	Spring				NAD83				plotid_radial1	203			AH	0	8/24/2016 0:00	35	SW	0	M	580	SPRUCE/HEMLOCK	89
116	217	SouthCoast	MACA-S-OFIC-084	2015	Winter		3	Gold Beach	NAD83	CURR-0003-Lo			plotid_radial1	217			CS	1246	6/23/2016 0:00	20	SE	0	L	2530	DOUGLAS FIR	89
177	284	CentralCoast	MACA-C-DUNE-018	2016	Winter		Arboreal	standing snag	NAD83	PSME			plotid_radial2	284			AH	1022	8/22/2016 0:00	24	SE	0	L	521	DUNES	89
216	32	CentralCoast	MACA-C-DUNE-032	2016	Winter			Forked branch cluseter	NAD83	PICO			plotid_central	32			AH	1551	8/29/2016 0:00	1	SW	0	L	35	DUNES	89
240	342	SouthCoast	MACA-S-OFIC-076	2015	Winter		343	Gold Beach	NAD83	CURR-0343-Lo			plotid_radial2	342			AH	1548	6/22/2016 0:00	19	W	0	L	2273	RIPARIAN	89
249	355	SouthCoast	MACA-S-CCK9-089	2015	Spring				NAD83				plotid_radial2	355			CS	911	6/21/2016 0:00	7	NE	0	L	3095	DOUGLAS FIR	89
324	436	CentralCoast	MACA-C-DUNE-037	2015	Winter		Arboreal	Bole platform	NAD83	PICO			plotid_radial3	436			AH	1325	8/29/2016 0:00	3	W	0	L	48	DUNES	89
358	47	CentralCoast	MACA-C-DUNE-047	2016	Winter			Basal hollow (tree)	NAD83				plotid_central	47			CS	1537	9/13/2016 0:00	4	NW	0	L	28	DUNES	89
369	48	CentralCoast	MACA-C-DUNE-049	2016	Winter				NAD83				plotid_radial3	48			CS	1510	9/13/2016 0:00	5	NW	0	L	32	DUNES	89
370	48	CentralCoast	MACA-C-DUNE-048	2016	Winter				NAD83				plotid_central	48			CS	1510	9/13/2016 0:00	5	NW	0	L	32	DUNES	89
442	70	CentralCoast	MACA-C-CCK9-069	2015	Spring				NAD83				plotid_radial1	70			AH	1159	8/24/2016 0:00	23	SW	0	H	514	SPRUCE/HEMLOCK	89
443	70	CentralCoast	MACA-C-CCK9-070	2015	Spring				NAD83				plotid_central	70			AH	1159	8/24/2016 0:00	23	SW	0	H	514	SPRUCE/HEMLOCK	89
9	108	SouthCoast	MACA-S-CCK9-108	2015	Spring				NAD83				plotid_central	108			AH	1256	6/23/2016 0:00	22	SE	0	L	2973	DOUGLAS FIR	90
98	199	CentralCoast	MACA-C-CCK9-066	2015	Spring				NAD83				plotid_radial1	199			CS	1704	8/29/2016 0:00	25	W	0	M	213	SPRUCE/FIR	90
102	201	CentralCoast	MACA-C-CCK9-068	2015	Spring				NAD83				plotid_radial1	201			CS	938	8/25/2016 0:00	19	W	0	L	79	SPRUCE	90
103	201	CentralCoast	MACA-C-CCK9-067	2015	Spring				NAD83				plotid_radial2	201			CS	938	8/25/2016 0:00	19	W	0	L	79	SPRUCE	90
118	22	CentralCoast	MACA-C-DUNE-022	2015	Winter		Arboreal	Mistletoe clump	NAD83	TSHE			plotid_central	22			CS	1446	8/22/2016 0:00	34	S	0	L	166	RIPARIAN	90
119	22	CentralCoast	MACA-C-CCK9-023	2015	Spring				NAD83				plotid_radial3	22			CS	1446	8/22/2016 0:00	34	S	0	L	166	RIPARIAN	90
120	22	CentralCoast	MACA-C-DUNE-021	2015	Winter		Terrestrial	Basal hollow (tree)	NAD83	UNK			plotid_radial1	22			CS	1446	8/22/2016 0:00	34	S	0	L	166	RIPARIAN	90
182	289	CentralCoast	MACA-C-CCK9-023	2015	Spring				NAD83				plotid_radial2	289			CS	1510	8/22/2016 0:00	28	S	0	L	259	SPRUCE/FIR	90
213	316	CentralCoast	MACA-C-DUNE-050	2016	Winter		unk	tree	NAD83	PISI			plotid_radial2	316			CS	931	9/13/2016 0:00	2	NW	0	L	26	DUNES	90
357	468	CentralCoast	MACA-C-CCK9-069	2015	Spring				NAD83				plotid_radial3	468			AH	1000	8/24/2016 0:00	27	SW	0	L	169	SPRUCE	90
438	68	CentralCoast	MACA-C-CCK9-068	2015	Spring				NAD83				plotid_central	68			CS	827	8/25/2016 0:00	23	NW	0	L	76	SPRUCE	90
459	84	SouthCoast	MACA-S-OFIC-084	2015	Winter		3	Gold Beach	NAD83	CURR-0003-Lo			plotid_central	84			CS	1312	6/23/2016 0:00	19	S	0	L	2427	DOUGLAS FIR	90
10	109	SouthCoast	MACA-S-CCK9-109	2015	Spring				NAD83				plotid_central	109			CS	1027	7/19/2016 0:00	15	E	0	M	2028	DOUGLAS FIR	91
115	216	SouthCoast	MACA-S-CCK9-083	2015	Spring				NAD83				plotid_radial1	216			CS	1228	6/22/2016 0:00	12	SW	0	L	2523	DOUGLAS FIR	91
234	337	SouthCoast	MACA-S-DIST-071	2015	Summer		5138	3	NAD83	CURR-5138-2			plotid_radial2	337			AH	1148	7/26/2016 0:00	3	W	0	L	211	SPRUCE	91
241	346	SouthCoast	MACA-S-CCK9-080	2015	Spring				NAD83				plotid_radial2	346			AH	1139	6/22/2016 0:00	26	NW	0	L	2422	DOUGLAS FIR	91
242	347	SouthCoast	MACA-S-CCK9-081	2015	Spring				NAD83				plotid_radial2	347			CS	1045	6/22/2016 0:00	25	WSW	0	L	2376	DOUGLAS FIR	91
244	349	SouthCoast	MACA-S-CCK9-083	2015	Spring				NAD83				plotid_radial2	349			CS	1321	6/22/2016 0:00	37	NW	0	L	2487	DOUGLAS FIR	91
252	358	SouthCoast	MACA-S-CCK9-092	2015	Spring				NAD83				plotid_radial2	358			AH	1042	6/28/2016 0:00	30	SW	0	L	2730	DOUGLAS FIR	91
267	375	SouthCoast	MACA-S-CCK9-109	2015	Spring				NAD83				plotid_radial2	375			CS	904	7/19/2016 0:00	35	W	0	M	2097	DOUGLAS FIR	91
271	385	SouthCoast	MACA-S-OFIC-119	2015	Winter		28	Gold Beach	NAD83	CURR-0028-Tr			plotid_radial2	385			CS	855	7/20/2016 0:00	36	W	0	L	2517	DOUGLAS FIR	91
371	480	SouthCoast	MACA-S-CCK9-081	2015	Spring				NAD83				plotid_radial3	480			CS	955	6/22/2016 0:00	5	SE	0	M	2343	DOUG FIR/RIPARIAN	92
372	480	SouthCoast	MACA-S-CCK9-080	2015	Spring				NAD83				plotid_radial1	480			CS	955	6/22/2016 0:00	5	SE	0	M	2343	DOUG FIR/RIPARIAN	92
456	81	SouthCoast	MACA-S-CCK9-081	2015	Spring				NAD83				plotid_central	81			CS	1106	6/22/2016 0:00	5	SW	0	M	2322	DOUG FIR/RIPARIAN	92
127	228	SouthCoast	MACA-S-CCK9-095	2015	Spring				NAD83				plotid_radial1	228			CS	1537	6/27/2016 0:00	26	W	0	M	2794	DOUGLAS FIR	93
141	245	SouthCoast	MACA-S-CCK9-112	2015	Spring				NAD83				plotid_radial1	245			CS	1459	7/19/2016 0:00	28	WSW	0	L	2121	DOUGLAS FIR	93
142	245	SouthCoast	MACA-S-CCK9-110	2015	Spring				NAD83				plotid_radial2	245			CS	1459	7/19/2016 0:00	28	WSW	0	L	2121	DOUGLAS FIR	93
150	258	SouthCoast	MACA-S-OFIC-125	2015	Winter		22	Gold Beach	NAD83	CURR-0022-Lo			plotid_radial1	258			AH	1109	7/19/2016 0:00	33	SE	0	L	2922	DOUGLAS FIR	93
268	378	SouthCoast	MACA-S-CCK9-112	2015	Spring				NAD83				plotid_radial2	378			CS	1158	7/20/2016 0:00	36	NW	0	M	2379	DOUGLAS FIR	93
365	476	SouthCoast	MACA-S-CCK9-077	2015	Spring				NAD83				plotid_radial3	476			CS	1419	6/22/2016 0:00	18	NNW	0	L	2301	DOUGLAS FIR	93
373	481	SouthCoast	MACA-S-CCK9-082	2015	Spring				NAD83				plotid_radial3	481			AH	1421	6/22/2016 0:00	29	SE	0	L	2483	DOUGLAS FIR	93
390	494	SouthCoast	MACA-S-CCK9-095	2015	Spring				NAD83				plotid_radial3	494			CS	1349	6/27/2016 0:00	25	NNE	0	L	2758	DOUGLAS FIR	93
408	512	SouthCoast	MACA-S-CCK9-113	2015	Spring				NAD83				plotid_radial3	512			CS	1257	7/20/2016 0:00	38	N	0	L	2350	DOUGLAS FIR	93
423	532	SouthCoast	MACA-S-OFIC-133	2015	Summer		7037		NAD83	CURR-7037-Lo			plotid_radial3	532			CS	1229	7/18/2015 0:00	18	NE	0	M	3192	MIXED CONIFER	93
17	119	SouthCoast	MACA-S-OFIC-119	2015	Winter		28	Gold Beach	NAD83	CURR-0028-Tr			plotid_central	119			CS	921	7/20/2016 0:00	29	W	0	L	2371	DOUGLAS FIR	94
24	125	SouthCoast	MACA-S-OFIC-125	2015	Winter		22	Gold Beach	NAD83	CURR-0022-Lo			plotid_central	125			AH	1006	7/19/2016 0:00	41	S	0	L	2802	DOUGLAS FIR	94
126	227	SouthCoast	MACA-S-CCK9-094	2015	Spring				NAD83				plotid_radial1	227			CS	1347	6/21/2016 0:00	19	W	0	L	2936	DOUGLAS FIR	94
131	232	SouthCoast	MACA-S-CCK9-099	2015	Spring				NAD83				plotid_radial1	232			CS	1258	6/21/2016 0:00	16	SW	0	M	3062	DOUGLAS FIR	94
261	369	SouthCoast	MACA-S-CCK9-103	2015	Spring				NAD83				plotid_radial2	369			AH	1430	6/27/2016 0:00	13	E	0	L	3239	DOUGLAS FIR	94
402	507	SouthCoast	MACA-S-CCK9-108	2015	Spring				NAD83				plotid_radial3	507			AH	1359	6/23/2016 0:00	15	S	0	L	2936	DOUGLAS FIR	94
419	529	SouthCoast	MACA-S-OFIC-130	2015	Summer		7035		NAD83	CURR-7035-Lo			plotid_radial3	529			AH	1214	7/18/2016 0:00	32	SE	0	L	3408	DOUGLAS FIR	94
274	391	SouthCoast	MACA-S-OFIC-125	2015	Winter		22	Gold Beach	NAD83	CURR-0022-Lo			plotid_radial2	391			AH	1229	7/19/2016 0:00	36	S	0	L	2828	MIXED CONIFER	96
275	391	SouthCoast	MACA-S-CCK9-127	2015	Spring				NAD83				plotid_radial1	391			AH	1229	7/19/2016 0:00	36	S	0	L	2828	MIXED CONIFER	96
399	505	SouthCoast	MACA-S-OFIC-106	2015	Winter		14	Gold Beach	NAD83	CURR-0014-Lo			plotid_radial3	505			AH	1047	6/27/2016 0:00	27	SE	0	L	3155	DOUGLAS FIR	98
400	505	SouthCoast	MACA-S-OFIC-104	2015	Summer		7022		NAD83	CURR-7022-Lo			plotid_radial1	505			AH	1047	6/27/2016 0:00	27	SE	0	L	3155	DOUGLAS FIR	98
458	83	SouthCoast	MACA-S-CCK9-083	2015	Spring				NAD83				plotid_central	83			CS	1255	6/22/2016 0:00	23	SE	0	L	2452	DOUGLAS FIR	100
