# Supplementary material for: Describing vegetation characteristics used by two rare forest-dwelling species: Will established reserves provide for coastal marten in Oregon?
Source: PLoS One. 2019 Jan 31;14(1):e0210865. doi: 10.1371/journal.pone.0210865 (PMC6354973; doi:10.1371/journal.pone.0210865)
Supplement: S1 Dataset — (ZIP) [file pone.0210865.s005.zip › Marten_Shrub_011317.csv]

PLOT_ID	SPECIES	COVER
414	BARE	5
414	UNGR	1
414	CYSC	0.1
414	ANMA	0.1
147	VAOV2	4
147	RHMA	3
147	GASH	2
147	LEAF	3
147	MOSS	1
147	BARE	0.1
147	PICO	0.1
147	MYCA	1
147	PSME	0.1
280	BARE	4
280	UNGR	1
280	PICO	1
280	ANMA	0.1
280	LUSP	0.1
280	CYSC	1
280	HYRA	0.1
280	ACMI	0.1
280	PTAQ	0.1
280	PSME	0.1
280	LEAF	1
280	GASH	0.1
280	MOSS	0.1
413	LEAF	4
413	MOSS	0.1
413	BARE	0.1
413	VAOV2	3
413	RHMA	3
413	MYCA	1
413	GASH	1
413	THPL	0.1
413	PSME	0.1
99	LIDE	1
99	RHMA	1
99	CACH	0.1
99	GASH	2
99	LEAF	4
99	MOSS	1
99	BARE	0.1
99	ROCK	1
99	QUCH	1
99	BENE	0.1
99	PTAQ	0.1
99	PSME	0.1
99	XETE	0.1
99	CHUM	0.1
210	LEAF	4
210	CACH	1
210	LIDE	1
210	RHMA	2
210	PTAQ	0.1
210	MOSS	1
210	BARE	0.1
210	GASH	0.1
210	CHLA	0.1
210	BENE	0.1
210	TSHE	0.1
210	ROCK	1
210	ACCI	0.1
210	GOOB	0.1
210	DIHO	0.1
210	RUUR	0.1
210	LICA	0.1
210	BOOC	0.1
210	UNGR	0.1
76	BARE	1
76	ROCK	2
76	UNGR	0.1
76	VAPA	0.1
76	VAOV2	1
76	LIBO	1
76	LIDE	2
76	BENE	0.1
76	DIHO	0.1
76	GASP	0.1
76	VISP	0.1
76	GASH	1
76	WHMO	1
76	MOSS	1
76	ROGY	0.1
76	POMU	0.1
76	LOHI	0.1
76	RHMA	1
76	XETE	0.1
76	CHLA	0.1
76	QUCH	1
76	PIMO	0.1
76	ARME	0.1
76	LEAF	3
76	RHDI	0.1
76	RUUR	0.1
76	UMCA	0.1
76	BARE	0.1
76	GOOB	0.1
76	PISP	0.1
420	LEAF	5
420	MOSS	1
420	POMU	0.1
420	VAOV2	2
420	TSHE	1
420	VAPA	0.1
420	ALRU	0.1
420	GASH	0.1
420	PTAQ	0.1
420	BLSP	0.1
420	RHOC	0.1
420	RHPU	0.1
153	RHMA	2
153	GASH	5
153	VAOV2	2
153	MYCA	1
153	PSME	1
153	PISI	0.1
153	THPL	0.1
153	LEAF	2
153	MOSS	0.1
153	BARE	0.1
153	PICO	0.1
153	CYSC	0.1
284	PTAQ	0.1
284	CYSC	2
284	BARE	1
284	LEAF	2
284	ARCO3	1
284	GASH	2
284	VAOV2	2
284	THPL	1
284	PSME	1
284	PISI	0.1
284	MOSS	0.1
284	GOOB	0.1
284	ANMA	0.1
417	RHMA	3
417	VAOV2	3
417	MOSS	2
417	LEAF	4
417	BARE	0.1
417	MYCA	1
417	TSHE	1
417	POMU	0.1
417	VAPA	0.1
89	BARE	1
89	ROCK	1
89	UNGR	0.1
89	LEAF	3
89	BENE	1
89	LIDE	1
89	GOOB	0.1
89	CHME2	0.1
89	XETE	0.1
89	VISE	0.1
89	PSME	0.1
89	ROGY	0.1
89	MOSS	1
89	RUUR	0.1
89	HIAL	0.1
486	BENE	2
486	LEAF	4
486	RHMA	2
486	LIDE	1
486	PSME	0.1
486	TSHE	0.1
486	GASH	1
486	BARE	0.1
486	ROCK	0.1
486	MOSS	1
486	RUUR	0.1
486	DIHO	0.1
486	ROGY	0.1
486	VAPA	0.1
486	COLA	0.1
486	XETE	0.1
494	GASH	2
494	BENE	1
494	MOSS	1
494	LEAF	4
494	PSME	1
494	CACH	2
494	LIDE	1
494	RHMA	2
494	XETE	1
494	TSHE	1
494	PTAQ	0.1
494	ROCK	1
494	BARE	0.1
494	ACTR	0.1
494	VAPA	0.1
494	ARCO3	0.1
494	QUCH	0.1
228	LIDE	1
228	GASH	1
228	BENE	1
228	LEAF	3
228	ROCK	1
228	BARE	1
228	MOSS	1
228	QUCH	0.1
228	XETE	0.1
228	CACH	0.1
228	RHMA	0.1
228	GOOB	0.1
228	UNGR	0.1
217	LIDE	2
217	RHMA	2
217	LEAF	4
217	GOOB	0.1
217	CACH	0.1
217	BARE	0.1
217	MOSS	0.1
217	ROCK	1
217	XETE	1
217	GASH	0.1
217	PTAQ	0.1
217	PSME	0.1
217	ARCO3	0.1
220	LEAF	4
220	TSHE	1
220	BENE	2
220	GASH	2
220	RHMA	2
220	LIDE	1
220	PSME	0.1
220	MOSS	0.1
220	BARE	0.1
220	POMU	0.1
220	DIHO	0.1
220	ROCK	0.1
220	XETE	0.1
220	COMA2	0.1
489	ARME	0.1
489	LIDE	1
489	RHMA	1
489	GASH	1
489	BENE	1
489	LEAF	4
489	MOSS	1
489	ROCK	1
489	QUCH	1
489	BARE	0.1
489	CACH	1
489	GOOB	0.1
489	PSME	0.1
489	PTAQ	0.1
489	DIHO	0.1
489	ACTR	0.1
489	RUUR	0.1
489	LICA	0.1
489	VISP	0.1
489	HIAL	0.1
489	TRLA	0.1
489	UNGR	0.1
489	XETE	0.1
216	GASH	4
216	LEAF	4
216	LIDE	1
216	PSME	0.1
216	MOSS	1
216	BARE	0.1
216	ROCK	0.1
216	QUCH	0.1
216	CHLA	0.1
216	PTAQ	0.1
216	RUUR	0.1
81	GASH	1
81	MOSS	2
81	ROCK	1
81	LEAF	3
81	UNGR	0.1
81	RHMA	1
81	ALRU	0.1
81	PYPI	0.1
81	PITR	0.1
81	CHLA	2
81	VISE	0.1
81	WHMO	0.1
81	POMU	0.1
81	TSHE	0.1
81	VAPA	0.1
81	RUUR	0.1
81	BARE	1
81	LIDE	0.1
81	XETE	0.1
347	CACH	1
347	RHMA	2
347	PTAQ	0.1
347	GASH	1
347	MOSS	1
347	ROCK	1
347	BARE	0.1
347	LEAF	4
347	CHLA	1
347	LIDE	0.1
347	BENE	0.1
347	RHMA	0.1
347	XETE	0.1
480	LEAF	4
480	GOOB	0.1
480	MOSS	2
480	TSHE	1
480	RHMA	0.1
480	ALRU	0.1
480	GASH	1
480	CHLA	1
480	LICA	0.1
480	POMU	1
480	LIDE	0.1
480	GASP	0.1
480	RUUR	0.1
480	DIHO	0.1
480	CLSI	0.1
480	VAOV2	0.1
480	CIAL	0.1
480	OSCH	0.1
480	SACA	0.1
480	RUSP	0.1
480	VAPA	0.1
480	CACH	0.1
480	RUPA	0.1
480	TROV	0.1
77	PTAQ	0.1
77	RHMA	2
77	MOSS	1
77	LEAF	4
77	GASH	1
77	ACCI	0.1
77	TSHE	1
77	PSME	1
77	XETE	0.1
77	DIHO	0.1
77	BARE	0.1
77	BENE	0.1
77	RUUR	0.1
77	ROCK	1
77	CACH	0.1
77	LIDE	0.1
77	CHME2	0.1
77	CHLA	0.1
77	GOOB	0.1
77	UNGR	0.1
209	LIDE	2
209	CACH	1
209	LEAF	3
209	MOSS	1
209	ROCK	1
209	RHDI	0.1
209	BENE	1
209	GASH	2
209	QUCH	1
209	ARME	0.1
209	PSME	0.1
209	BARE	1
209	LOHI	0.1
209	VAOV2	0.1
209	PISP	0.1
209	XETE	0.1
209	LIBO	0.1
209	ARCO3	0.1
488	GASH	2
488	ROGY	0.1
488	LIDE	1
488	MOSS	1
488	LEAF	4
488	RUUR	0.1
488	XETE	0.1
488	CHLA	0.1
488	BENE	1
488	BARE	0.1
488	ROCK	0.1
488	GOOB	0.1
488	RHMA	0.1
488	PSME	0.1
488	PTAQ	0.1
488	CASP	0.1
109	GASH	1
109	MOSS	2
109	RHMA	0.1
109	CACH	0.1
109	LIDE	0.1
109	VAPA	0.1
109	TSHE	2
109	CHLA	0.1
109	VIGL	0.1
109	LEAF	2
109	OXOR	1
109	BENE	0.1
109	TROV	0.1
109	BARE	0.1
109	POMU	0.1
109	ROCK	1
109	DIHO	0.1
109	VISE	0.1
109	BLSP	0.1
109	GOOB	0.1
109	VAOV2	0.1
508	TSHE	1
508	ROCK	2
508	BARE	1
508	MOSS	1
508	LEAF	2
508	OXOR	1
508	BLSP	0.1
508	BENE	1
508	POMU	2
508	ALRU	0.1
508	DIFO	0.1
508	LIDE	0.1
508	VAPA	0.1
508	ACTR	0.1
508	THPL	0.1
508	RIBR	0.1
508	ATFI	0.1
508	COLA	0.1
508	RUSP	0.1
508	GASP	0.1
508	NEPA	0.1
508	TOME	0.1
508	VIGL	0.1
508	STAJ	0.1
508	PEPA	0.1
508	OSCH	0.1
365	PTAQ	0.1
365	LIDE	1
365	GASH	3
365	BENE	1
365	ACTR	0.1
365	RHMA	2
365	LEAF	4
365	QUCH	1
365	XETE	0.1
365	MOSS	1
365	BARE	0.1
365	ROGY	0.1
365	ROCK	0.1
365	DIHO	0.1
365	PSME	0.1
365	RUUR	0.1
365	CONU	0.1
365	ADBI	0.1
365	GOOB	0.1
365	POMU	0.1
476	RHMA	4
476	LEAF	5
476	MOSS	1
476	BENE	1
476	LIDE	1
476	CACH	1
476	BARE	0.1
476	TSHE	1
476	XETE	1
476	GASH	2
476	RUUR	0.1
476	ROCK	0.1
476	PSME	0.1
476	VAPA	0.1
476	GOOB	0.1
476	LOHI	0.1
476	TABR	0.1
476	CHLA	0.1
476	HIAL	0.1
476	UNGR	0.1
476	BOOC	0.1
349	LEAF	4
349	ROCK	1
349	LIDE	1
349	RHMA	2
349	BARE	0.1
349	GASH	0.1
349	PTAQ	0.1
349	PSME	0.1
349	MOSS	1
349	CACH	0.1
349	BENE	0.1
83	ROCK	1
83	MOSS	1
83	GASH	2
83	LIDE	1
83	PSME	0.1
83	LEAF	3
83	RUUR	0.1
83	BARE	0.1
83	QUCH	0.1
83	ACCI	0.1
83	POMU	0.1
83	PTAQ	0.1
83	BENE	0.1
83	UNGR	0.1
83	HODI	1
83	RHMA	0.1
83	VAPA	0.1
83	RONU	0.1
83	POGL2	0.1
482	LIDE	3
482	LEAF	4
482	MOSS	1
482	BARE	0.1
482	ROCK	1
482	VAOV2	1
482	GASH	1
482	RHMA	0.1
482	XETE	0.1
482	PTAQ	0.1
482	ARME	0.1
482	PSME	0.1
482	UNGR	0.1
482	RUUR	0.1
482	VISP	0.1
214	MOSS	1
214	LEAF	3
214	ROCK	1
214	LIDE	1
214	GASH	2
214	RHMA	1
214	PSME	0.1
214	CHLA	1
214	XETE	0.1
214	GOOB	0.1
214	VAOV2	0.1
214	BARE	1
214	TSHE	0.1
511	POMU	1
511	MOSS	2
511	VISE	1
511	OXOR	0.1
511	BENE	1
511	RHMA	0.1
511	CHLA	1
511	TSHE	1
511	ROCK	1
511	LEAF	2
511	LIDE	0.1
511	GASH	0.1
511	VAOV2	1
511	DIHO	0.1
511	GOOB	0.1
511	TRLA	0.1
511	HIAL	0.1
511	CHME2	0.1
511	BARE	1
511	VAPA	0.1
511	UNGR	0.1
511	PSME	0.1
511	PYPI	0.1
511	COMA2	0.1
119	LEAF	3
119	GASH	2
119	LIDE	1
119	RHMA	2
119	PSME	1
119	TSHE	0.1
119	RUUR	0.1
119	ROCK	1
119	BARE	1
119	POMU	0.1
119	BENE	1
119	CHLA	0.1
119	VAPA	0.1
119	MOSS	1
119	TRLA	0.1
119	WHMO	1
119	VISE	0.1
119	CHME2	0.1
119	HIAL	0.1
119	UNGR	0.1
119	PYPI	0.1
385	LEAF	3
385	ROCK	1
385	BARE	1
385	MOSS	1
385	BENE	1
385	POMU	0.1
385	TSHE	1
385	RHMA	1
385	LIDE	1
385	GOOB	0.1
385	RUUR	0.1
385	GASH	1
385	TROV	0.1
385	VAPA	0.1
385	CHLA	0.1
385	CACH	0.1
375	LIDE	1
375	MOSS	1
375	LEAF	4
375	TRLA	0.1
375	BENE	1
375	POMU	2
375	VAPA	0.1
375	TSHE	1
375	OXOR	1
375	UNGR	0.1
375	ROCK	1
375	VISE	0.1
375	GASH	0.1
375	BARE	1
375	CHLA	0.1
375	TROV	0.1
375	GOOB	0.1
375	GASP	0.1
375	DIHO	0.1
375	PYPI	0.1
375	COLA	0.1
518	LIDE	1
518	GASH	1
518	RHMA	2
518	LEAF	4
518	MOSS	1
518	ROCK	1
518	BARE	0.1
518	GOOB	0.1
518	TSHE	1
518	VISE	0.1
518	VAPA	0.1
518	CHLA	0.1
518	BENE	0.1
245	TSHE	1
245	CHLA	1
245	MOSS	2
245	POMU	0.1
245	BENE	1
245	LIDE	0.1
245	VAOV2	0.1
245	TRLA	0.1
245	CHME2	0.1
245	ROCK	1
245	BARE	1
245	LEAF	2
245	VAPA	2
245	WHMO	0.1
245	RUUR	0.1
245	UNGR	0.1
245	COMA2	0.1
243	BLSP	1
243	MOSS	2
243	OXOR	1
243	POMU	1
243	LEAF	3
243	ROCK	1
243	BARE	0.1
243	VAPA	0.1
243	GASH	1
243	ACTR	0.1
243	TSHE	1
243	RHMA	0.1
243	BENE	0.1
243	ADPE	0.1
243	DIHO	0.1
243	TITR	0.1
243	BOHO	0.1
243	COLA	0.1
243	VISE	0.1
243	TROV	0.1
243	LIDE	0.1
243	GOOB	0.1
243	CHME2	0.1
243	ADBI	0.1
509	BOOC	0.1
509	BLSP	1
509	GASH	1
509	VAPA	0.1
509	POMU	0.1
509	BENE	0.1
509	RHMA	0.1
509	TSHE	1
509	ACCI	0.1
509	CACH	0.1
509	OXOR	0.1
509	MOSS	2
509	DIHO	0.1
509	LEAF	3
509	BARE	0.1
509	ROCK	1
509	TROV	0.1
509	GOOB	0.1
509	MOUN	0.1
509	LIDE	0.1
242	GASH	1
242	POMU	1
242	TSHE	1
242	CHLA	0.1
242	LIDE	0.1
242	OXOR	1
242	BENE	0.1
242	MOSS	3
242	GOOB	0.1
242	TROV	0.1
242	BARE	0.1
242	LEAF	2
242	ROCK	1
242	VAPA	0.1
242	DIHO	0.1
242	VISE	0.1
242	BLSP	0.1
242	UNGR	0.1
133	TSHE	1
133	RHMA	1
133	CHLA	1
133	GASH	1
133	MOSS	1
133	LEAF	3
133	LIDE	1
133	ANLY	0.1
133	XETE	0.1
133	PIMO	0.1
133	BARE	0.1
133	ROCK	1
133	VAPA	0.1
133	GOOB	0.1
133	RONU	0.1
133	LIGR	0.1
133	LIBO	0.1
133	RHOC	1
133	PSME	1
133	UNGR	0.1
133	BEAQ	0.1
266	VAPA	1
266	CHLA	1
266	PIMO	1
266	LIDE	1
266	UNGR	0.1
266	MOSS	1
266	XETE	1
266	RHOC	1
266	ANLY	0.1
266	DIHO	0.1
266	GASH	1
266	TRLA	0.1
266	TSHE	0.1
266	LEAF	3
266	ROCK	1
266	IRIN	0.1
266	PYPI	0.1
266	QUVA	1
266	GOOB	0.1
266	BEAQ	0.1
266	RHMA	0.1
266	RHCA	0.1
266	LIBO	0.1
113	GASH	1
113	LIDE	1
113	UMCA	0.1
113	LEAF	3
113	MOSS	2
113	ROCK	2
113	CHLA	2
113	RHMA	1
113	POMU	0.1
113	BARE	1
113	UNGR	0.1
113	VAPA	0.1
113	VAOV2	1
113	HIAL	0.1
113	RUUR	0.1
113	CACH	0.1
113	QUCH	0.1
113	CHME2	0.1
113	BENE	0.1
113	WHMO	1
113	DIHO	0.1
113	VAHE	0.1
113	TRLA	0.1
113	GOOB	0.1
113	TROV	0.1
113	COMA2	0.1
113	SYRE	0.1
113	BOOC	0.1
113	ADPE	0.1
113	POGL2	0.1
113	TABR	0.1
113	ALRU	0.1
113	RIBR	0.1
113	CLCO	0.1
113	UNKN	0.1
113	SMRA	0.1
113	PSME	0.1
113	GASP	0.1
113	TSHE	0.1
113	ROGY	0.1
113	PYAS	0.1
113	CHUM	0.1
113	LIBO	0.1
113	AQFO	0.1
512	RHMA	2
512	LEAF	4
512	ROCK	1
512	VAOV2	1
512	VAPA	0.1
512	TSHE	1
512	CACH	0.1
512	GASH	1
512	BENE	0.1
512	BARE	1
512	MOSS	1
512	GOOB	0.1
512	LIDE	0.1
512	CHLA	0.1
378	BARE	1
378	ROCK	2
378	GASH	1
378	LIDE	1
378	BENE	1
378	ACTR	0.1
378	PYPI	0.1
378	CHME2	0.1
378	LEAF	2
378	MOSS	1
378	POMU	1
378	VAPA	0.1
378	RHMA	1
378	CHLA	0.1
378	VAOV2	0.1
378	UNGR	0.1
378	GOOB	0.1
378	VISE	0.1
112	ROCK	2
112	BARE	1
112	MOSS	1
112	BENE	1
112	POMU	2
112	LEAF	2
112	TSHE	1
112	VAPA	0.1
112	ACTR	0.1
112	RHMA	0.1
112	CHLA	0.1
112	LIDE	0.1
112	DIHO	0.1
112	OXOR	0.1
112	GASH	0.1
112	CHME2	0.1
126	ROCK	2
126	BARE	1
126	LEAF	2
126	LIDE	1
126	GASH	1
126	GAFR	0.1
126	RHCA	0.1
126	QUVA	1
126	RHOC	2
126	CHLA	1
126	PIMO	1
126	VAPA	1
126	PSME	0.1
126	GOOB	0.1
126	TRLA	0.1
126	ADPE	0.1
126	RHCO	0.1
126	XETE	1
126	ARCO3	1
126	UNGR	0.1
341	GASH	3
341	RHMA	2
341	CACH	1
341	LEAF	4
341	BARE	0.1
341	LIDE	0.1
341	ROCK	0.1
341	MOSS	1
341	VAOV2	0.1
360	RHMA	2
360	GASH	3
360	MOSS	1
360	PTAQ	0.1
360	LIDE	1
360	LEAF	4
360	BARE	0.1
360	ROCK	1
360	HODI	0.1
360	VAPA	0.1
360	POMU	0.1
360	GOOB	0.1
360	RUUR	0.1
360	BENE	0.1
360	POGL2	0.1
493	ACCI	2
493	RHMA	1
493	GASH	3
493	BENE	1
493	ROCK	1
493	LIDE	1
493	CACH	0.1
493	RUUR	0.1
493	CONU	0.1
493	MOSS	1
493	BARE	0.1
493	LEAF	4
493	DIHO	0.1
493	ACTR	0.1
493	POMU	0.1
493	OXOR	0.1
493	WHMO	0.1
493	ADBI	0.1
493	UNGR	0.1
493	PSME	0.1
379	POMU	1
379	LEAF	4
379	ROCK	1
379	BARE	0.1
379	BENE	1
379	TSHE	0.1
379	CHLA	1
379	MOSS	1
379	RHMA	0.1
379	LIDE	0.1
379	VAPA	0.1
246	LEAF	3
246	MOSS	1
246	ROCK	1
246	BARE	0.1
246	VAOV2	1
246	TSHE	1
246	CHLA	0.1
246	GASH	1
246	BENE	1
246	LIDE	0.1
246	PYPI	0.1
496	GASH	1
496	ROCK	2
496	LEAF	2
496	BARE	1
496	UNGR	0.1
496	VAOV2	2
496	WHMO	0.1
496	ACCI	0.1
496	DIHO	0.1
496	LIDE	2
496	PSME	1
496	RHMA	1
496	MOSS	1
496	TRLA	0.1
496	BENE	1
496	LOHI	0.1
496	LIBO	0.1
496	IRTE	0.1
496	ACTR	0.1
496	RONU	0.1
95	CACH	0.1
95	GASH	1
95	BENE	1
95	PTAQ	0.1
95	TSHE	1
95	POMU	1
95	WHMO	0.1
95	VISE	0.1
95	LEAF	4
95	MOSS	1
95	BARE	0.1
95	ROCK	1
95	LIDE	0.1
95	PSME	0.1
95	ACCI	1
95	UNGR	0.1
95	DIHO	0.1
95	TRLA	0.1
95	TABR	0.1
95	VAPA	0.1
95	UMCA	0.1
95	ALRU	0.1
95	LICA	0.1
95	COLA	0.1
95	QUCH	0.1
95	PYPI	0.1
361	ROCK	2
361	MOSS	2
361	BARE	1
361	MOPA	0.1
361	ACCI	3
361	UNGR	0.1
361	ATFI	0.1
361	BOOC	0.1
361	RIBR	1
361	POMU	1
361	VAPA	0.1
361	GASH	1
361	POGL2	0.1
361	ALRU	0.1
361	TSHE	1
361	TROV	0.1
361	RHMA	1
361	RUPA	0.1
361	LEAF	3
361	RUUR	0.1
361	ACTR	0.1
361	DIHO	0.1
361	AQFO	0.1
87	GASH	3
87	RHMA	2
87	LIDE	1
87	CACH	0.1
87	LEAF	4
87	BARE	0.1
87	MOSS	0.1
87	PSME	0.1
87	ROCK	1
87	ROGY	0.1
353	LIDE	2
353	RHMA	2
353	PSME	2
353	BENE	0.1
353	GASH	2
353	ROCK	1
353	BARE	1
353	LEAF	3
353	ARCO3	1
353	VAPA	0.1
353	TSHE	0.1
353	MOSS	0.1
353	QUCH	0.1
525	VAPA	1
525	LEAF	3
525	ROCK	1
525	PSME	0.1
525	LIDE	2
525	ARCO3	1
525	GASH	1
525	MOSS	1
525	RHOC	2
525	CHLA	1
525	PIMO	1
525	BARE	0.1
525	UMCA	0.1
525	DIHO	0.1
525	ROGY	0.1
525	VAOV2	0.1
525	QUVA	1
525	XETE	0.1
525	RHMA	0.1
525	HODI	0.1
525	BEAQ	0.1
525	UNGR	0.1
525	GOOB	0.1
525	PYPI	0.1
525	TRLA	0.1
525	GAFR	0.1
525	RHCA	0.1
492	GASH	3
492	QUCH	1
492	EQAR	0.1
492	ARCO3	1
492	LIDE	1
492	POMU	0.1
492	RHMA	0.1
492	RUUR	0.1
492	LEAF	3
492	ROCK	1
492	BARE	0.1
492	MOSS	1
492	PTAQ	0.1
492	PSME	1
492	TSHE	0.1
492	BENE	1
492	RONU	0.1
492	XETE	0.1
492	VISE	0.1
223	LEAF	4
223	MOSS	1
223	ROCK	1
223	QUCH	1
223	LIDE	1
223	GASH	1
223	GOOB	0.1
223	BARE	0.1
223	CHME2	0.1
226	BENE	1
226	POMU	0.1
226	QUCH	1
226	GASH	2
226	UNGR	0.1
226	MOSS	1
226	LEAF	3
226	ROCK	2
226	LIDE	1
226	GOOB	0.1
226	PSME	0.1
226	BARE	1
226	RUUR	0.1
93	ROGY	0.1
93	WHMO	1
93	LIDE	1
93	GASH	2
93	ROCK	2
93	MOSS	2
93	ACCI	1
93	BARE	1
93	CHUM	0.1
93	UNGR	0.1
93	HIAL	0.1
93	VISE	0.1
93	QUCH	1
93	LEAF	3
93	BENE	1
93	CACH	0.1
93	POMU	0.1
93	XETE	0.1
93	DIHO	0.1
93	GOOB	0.1
93	PSME	0.1
93	ARME	0.1
93	RHMA	0.1
93	ADBI	0.1
93	COMA2	0.1
350	BENE	1
350	POMU	1
350	LEAF	4
350	MOSS	1
350	LIDE	0.1
350	ALRU	0.1
350	VAPA	0.1
350	ACCI	0.1
350	CHLA	1
350	RHMA	1
350	BARE	0.1
350	ROCK	1
350	GASH	0.1
350	PTAQ	0.1
350	TSHE	0.1
350	RUSP	0.1
350	UNGR	0.1
350	RIBR	0.1
84	LEAF	3
84	MOSS	1
84	ROCK	1
84	BARE	0.1
84	GASH	0.1
84	LIDE	0.1
84	PTAQ	1
84	RHMA	2
84	CHLA	1
84	CACH	0.1
84	ALRU	0.1
84	TSHE	0.1
230	LIDE	1
230	VAOV2	3
230	RHMA	1
230	BARE	0.1
230	ROCK	1
230	LEAF	4
230	POMU	0.1
230	MOSS	1
97	GASH	1
97	POMU	1
97	ACCI	1
97	VAOV2	2
97	LIDE	1
97	ACTR	0.1
97	MOSS	1
97	BENE	1
97	ROCK	1
97	TRLA	0.1
97	TABR	0.1
97	LOHI	0.1
97	OXOR	0.1
97	UNGR	0.1
97	BARE	1
97	LEAF	3
97	ADBI	0.1
97	PYPI	0.1
97	POGL2	0.1
97	UMCA	0.1
97	HIAL	0.1
97	ARME	0.1
192	PICO	0.1
192	GASH	3
192	LEAF	5
192	MOSS	1
192	BARE	0.1
192	MYCA	2
192	VAOV2	0.1
192	CASP	0.1
192	SASP	0.1
447	LEAF	5
447	MYCA	4
447	GASH	1
447	VAOV2	1
447	MOSS	1
447	BARE	0.1
447	PISI	0.1
447	CASP	0.1
447	PICO	0.1
42	MOSS	1
42	BARE	1
42	LEAF	3
42	SASP	0.1
42	GASH	2
42	VAOV2	1
42	PICO	1
42	MYCA	1
42	CASP	3
188	BARE	2
188	GASH	3
188	VAOV2	1
188	MYCA	2
188	CASP	0.1
188	CYSC	0.1
188	LEAF	3
188	MOSS	1
188	PICO	0.1
292	MOSS	2
292	TAOF	0.1
292	GOOB	0.1
292	AMAR	1
292	GASH	1
292	VAOV2	1
292	LEAF	3
292	BARE	0.1
292	CYSC	0.1
292	PICO	1
191	GASH	2
191	MYCA	3
191	VAOV2	1
191	POMU	0.1
191	LEAF	5
191	BARE	0.1
191	MOSS	1
191	PISI	0.1
191	PICO	1
191	SASP	0.1
191	AMAR	1
423	BARE	3
423	ANMA	0.1
423	CYSC	0.1
423	TAOF	0.1
423	VISP	0.1
423	LUPO	0.1
423	PICO	2
423	AMAR	2
423	FRCH	0.1
423	UNGR	0.1
423	LEAF	1
26	CASP	2
26	MYCA	1
26	PICO	1
26	LEAF	3
26	MOSS	1
26	BARE	0.1
26	VAOV2	0.1
26	AMAR	0.1
26	CYSC	0.1
26	SASP	0.1
436	MOSS	3
436	LEAF	2
436	CASP	4
436	BARE	0.1
436	GASH	1
436	VAOV2	2
436	MYCA	2
436	SASP	1
436	PICO	0.1
436	PISI	1
436	POMU	0.1
69	LEAF	4
69	GASH	2
69	POMU	1
69	VAOV2	1
69	RUSP	0.1
69	VAPA	1
69	BARE	0.1
69	PISI	0.1
69	TSHE	0.1
69	MOSS	0.1
69	BLSP	0.1
69	RHOC	0.1
69	GASP	0.1
298	MOSS	4
298	BARE	0.1
298	LEAF	3
298	CASP	1
298	VAOV2	2
298	MYCA	1
298	PICO	1
298	GOOB	0.1
298	GASH	1
298	CYSC	1
298	PISI	0.1
37	VAOV2	2
37	MYCA	2
37	MOSS	4
37	LEAF	2
37	CASP	2
37	GASH	1
37	PICO	1
37	CYSC	1
37	SASP	0.1
303	CYSC	3
303	JUSP	1
303	UNGR	1
303	CASP	3
303	VAOV2	1
303	PICO	2
303	MOSS	3
303	LEAF	1
303	BARE	0.1
303	RUAC	0.1
303	RHPU	0.1
303	POMU	0.1
303	GASH	0.1
303	HYRA	0.1
162	SASP	3
162	CASP	5
162	LEAF	2
162	PICO	1
162	POAN	0.1
162	MYCA	1
162	BARE	0.1
162	MOSS	1
162	GASH	0.1
428	SASP	4
428	PICO	1
428	CASP	4
428	MOSS	1
428	MYCA	1
428	PYAS	0.1
428	LOIN	0.1
428	LOSP	0.1
428	POAN	0.1
428	VAOV2	1
428	RHPU	0.1
428	BAPI	0.1
428	PISI	0.1
428	SEJA	0.1
428	BARE	0.1
428	FRCH	0.1
428	LEAF	1
34	PICO	1
34	VAOV2	2
34	GASH	3
34	MYCA	2
34	CASP	2
34	MOSS	1
34	LEAF	3
34	BARE	0.1
34	PISI	0.1
36	MYCA	1
36	VAOV2	1
36	GASH	2
36	CASP	2
36	PICO	1
36	BARE	0.1
36	LEAF	2
36	CYSC	1
36	UNGR	1
36	PISI	0.1
36	MOSS	2
36	PSME	0.1
307	PICO	1
307	CYSC	2
307	UNGR	4
307	BARE	2
307	HYRA	0.1
307	LEAF	1
307	MOSS	0.1
307	POMU	0.1
307	SEJA	0.1
307	RUAC	0.1
307	ANMA	0.1
307	BAPI	0.1
307	VAOV2	0.1
335	VAOV2	2
335	POMU	3
335	GASH	2
335	VAPA	1
335	PISI	1
335	ALRU	1
335	SACA	1
335	RUSP	1
335	BLSP	0.1
335	RUUR	0.1
335	GASP	0.1
335	TSHE	1
335	MOSS	1
335	LEAF	2
335	STAJ	0.1
335	CLSI	0.1
335	BARE	0.1
335	ATFI	0.1
335	MAOR	0.1
335	UNGR	0.1
336	SACA	1
336	POMU	3
336	VAOV2	1
336	VISE	0.1
336	CLSI	0.1
336	UNGR	0.1
336	MOSS	1
336	BARE	1
336	ROCK	0.1
336	RUSP	1
336	GASP	1
336	DIPU	0.1
336	RUUR	0.1
336	PISI	1
336	THPL	0.1
336	TSHE	1
336	GASP	0.1
336	LEAF	3
336	ALRU	1
336	VAPA	0.1
336	HODI	0.1
336	HIAL	0.1
336	STAJ	0.1
203	VAOV2	2
203	GASH	2
203	LEAF	2
203	MOSS	1
203	VAPA	1
203	SACA	0.1
203	RHOC	1
203	TSHE	1
203	POMU	2
203	BLSP	0.1
203	BARE	0.1
203	RUSP	0.1
203	ALRU	0.1
203	ADPE	0.1
203	GASP	0.1
70	LEAF	4
70	POMU	1
70	VAOV2	1
70	GASH	1
70	MOSS	0.1
70	RHOC	0.1
70	BARE	0.1
70	TSHE	0.1
70	SACA	0.1
70	VAPA	0.1
70	DIHO	0.1
70	MADI	0.1
468	GASH	1
468	BARE	1
468	POMU	2
468	TSHE	0.1
468	PISI	2
468	ALRU	0.1
468	LEAF	3
468	SACA	0.1
468	MOSS	0.1
468	RUUR	0.1
468	MAOR	0.1
468	RUPA	0.1
468	RUDI	0.1
468	UNGR	1
468	RUSP	1
468	TOME	0.1
468	PTAQ	0.1
431	CASP	4
431	POAN	1
431	SASP	3
431	LEAF	3
431	PICO	0.1
431	MOSS	0.1
431	BARE	0.1
431	GESC	0.1
32	CASP	3
32	GASH	3
32	MYCA	2
32	SASP	1
32	VAOV2	3
32	PICO	2
32	PISI	1
32	MOSS	1
32	LEAF	2
165	PICO	2
165	CASP	4
165	POAN	1
165	SASP	1
165	VAOV2	1
165	MYCA	2
165	MOSS	1
165	LEAF	1
165	GASH	1
165	PISI	1
165	RHPU	0.1
165	RUUR	0.1
129	ROCK	3
129	UMCA	2
129	QUVA	3
129	RHCA	1
129	PIMO	1
129	PSME	1
129	LEAF	2
129	BARE	0.1
129	MOSS	0.1
129	SELA	0.1
129	ARCO3	1
129	TRLA	0.1
129	WHMO	0.1
129	PYPI	0.1
129	GAFR	0.1
129	IRIN	0.1
129	DIHO	0.1
129	VAPA	1
129	ASDE	0.1
398	QUSA	1
398	XETE	1
398	HODI	1
398	RHMA	1
398	GASH	3
398	LEAF	1
398	ROCK	2
398	BARE	0.1
398	VAPA	2
398	QUVA	2
398	LIDE	0.1
398	CHLA	0.1
398	PIMO	1
398	MOSS	1
398	RHOC	1
398	GOOB	0.1
398	LICO	0.1
398	PYAS	0.1
393	RHCO	1
393	VAPA	1
393	RHMA	1
393	QUVA	2
393	LIDE	1
393	RHOC	1
393	ROCK	2
393	TRLA	0.1
393	CHLA	1
393	CACH	1
393	XETE	0.1
393	MOSS	1
393	GASH	2
393	TABR	0.1
393	UMCA	1
393	LIBO	0.1
393	BARE	1
393	PIMO	0.1
393	VAOV2	1
393	ADPE	0.1
393	LIGR	0.1
393	CYCA	0.1
393	HODI	0.1
393	PSME	0.1
393	TSHE	0.1
393	RHCA	1
393	GAFR	0.1
393	ROGY	0.1
393	POMU	0.1
393	GOOB	0.1
114	RHMA	1
114	LIDE	2
114	RHOC	1
114	CHLA	1
114	PSME	0.1
114	PIMO	1
114	QUVA	2
114	ROCK	3
114	LEAF	1
114	XETE	1
114	GASH	1
114	MOSS	1
114	BARE	0.1
114	BEAQ	0.1
114	ROGY	0.1
114	GABU	0.1
114	VAPA	1
114	ANDE	0.1
114	JUSP	0.1
114	DACA2	0.1
114	RHCA	0.1
114	RHCO	0.1
114	ADPE	0.1
114	AQFO	0.1
114	GOOB	0.1
338	POMU	2
338	XETE	0.1
338	BENE	0.1
338	LEAF	4
338	BARE	1
338	ROCK	1
338	MOSS	0.1
338	TSHE	0.1
338	VISE	0.1
338	COMA2	0.1
338	VAOV2	0.1
338	PYPI	0.1
338	OXOR	0.1
338	BLSP	0.1
338	DIHO	0.1
72	BARE	1
72	ROCK	0.1
72	LEAF	4
72	POMU	1
72	BENE	0.1
72	VISE	0.1
72	MOSS	0.1
72	VAOV2	0.1
72	LIDE	0.1
72	CHME2	0.1
72	TSHE	0.1
72	COMA2	0.1
204	LEAF	4
204	MOSS	3
204	VAOV2	2
204	GASH	0.1
204	BARE	0.1
204	RHPU	0.1
204	PTAQ	0.1
204	VAPA	0.1
241	GOOB	0.1
241	RHMA	2
241	LIDE	1
241	LEAF	4
241	XETE	0.1
241	MOSS	0.1
241	BARE	0.1
241	ROCK	0.1
241	QUCH	0.1
241	GASH	1
75	RHMA	4
75	GASH	2
75	VAOV2	2
75	LIDE	1
75	CACH	1
75	LEAF	1
75	BARE	0.1
75	MOSS	1
75	ROCK	1
75	PIMO	0.1
75	XETE	0.1
75	GOOB	0.1
75	POGL2	0.1
75	POMU	0.1
88	VAPA	0.1
88	ACTR	0.1
88	RHMA	3
88	PTAQ	0.1
88	GASH	3
88	LEAF	2
88	PSME	1
88	CACH	1
88	MOSS	0.1
88	BARE	0.1
88	ROCK	1
88	BENE	1
88	LIDE	0.1
88	UNGR	0.1
80	TSHE	2
80	ACMA	1
80	RHMA	1
80	LEAF	4
80	BARE	0.1
80	ROCK	0.1
80	MOSS	1
80	VAPA	0.1
80	UNGR	0.1
80	GASH	0.1
80	LIDE	0.1
80	DIHO	0.1
80	CHLA	0.1
80	BENE	0.1
80	BLSP	0.1
80	PTAQ	0.1
80	ALRU	0.1
80	GOOB	0.1
80	POMU	0.1
80	QUCH	0.1
479	RHMA	0.1
479	LEAF	4
479	BARE	0.1
479	MOSS	0.1
479	ROCK	0.1
479	UNGR	0.1
479	GASH	0.1
479	VAOV2	0.1
479	TSHE	1
479	PTAQ	0.1
479	CHLA	0.1
479	LIDE	0.1
479	CACH	0.1
479	VAPA	0.1
358	LIDE	2
358	RHMA	1
358	QUCH	0.1
358	CACH	1
358	PSME	1
358	GASH	3
358	GOOB	0.1
358	BENE	1
358	LEAF	3
358	PTAQ	0.1
358	RUUR	0.1
358	ROCK	0.1
358	BARE	0.1
358	ROGY	0.1
358	POMU	0.1
358	TSHE	0.1
491	MOSS	2
491	ROCK	2
491	BARE	0.1
491	LEAF	3
491	POMU	2
491	TSHE	2
491	ALRU	0.1
491	ACCI	3
491	LIDE	0.1
491	BENE	1
491	GASH	1
491	RIBR	1
491	DIHO	0.1
491	VAPA	0.1
491	BOOC	0.1
491	ACMA	0.1
491	RUUR	0.1
491	MOPA	0.1
491	POGL2	0.1
491	TABR	0.1
491	UNGR	0.1
491	GASP	0.1
491	ATFI	0.1
118	PSME	0.1
118	LIDE	2
118	RHOC	1
118	QUVA	1
118	QUCH	0.1
118	DACA2	0.1
118	CHLA	1
118	PIMO	1
118	VAPA	1
118	RHCA	1
118	UNGR	0.1
118	XETE	0.1
118	ROCK	3
118	MOSS	1
118	BARE	0.1
118	LEAF	2
118	UMCA	0.1
118	VAOV2	1
118	ADPE	0.1
118	HODI	0.1
118	GASH	0.1
118	CYCA	0.1
517	RHCA	1
517	LIDE	2
517	PIMO	2
517	PSME	1
517	CHLA	1
517	QUCH	1
517	QUVA	1
517	VAPA	1
517	GASH	2
517	XETE	1
517	MOSS	2
517	ROCK	1
517	BARE	0.1
517	LEAF	2
517	ROGY	0.1
517	HODI	1
517	GABU	0.1
517	POMU	0.1
517	GOOB	0.1
517	RHOC	1
517	BEAQ	0.1
517	VAOV2	1
247	QUVA	3
247	ARCO3	0.1
247	ARNE	1
247	UMCA	1
247	CHLA	1
247	PIMO	1
247	ROCK	2
247	LEAF	2
247	MOSS	0.1
247	BARE	0.1
247	RHCA	1
247	VAPA	1
247	WHMO	0.1
247	TRLA	0.1
247	GABU	0.1
247	LIDE	1
247	SELA	0.1
247	PSME	0.1
247	CEPR	0.1
247	IRIN	0.1
247	QUCH	0.1
471	POMU	3
471	MOSS	1
471	ROCK	0.1
471	BARE	0.1
471	LEAF	3
471	UNGR	0.1
471	TSHE	1
471	LIDE	1
471	OXOR	0.1
471	UMCA	0.1
471	COCO	0.1
471	ACCI	1
471	VAOV2	0.1
471	ADPE	0.1
471	GASP	0.1
471	VAHE	0.1
471	BENE	0.1
471	ROGY	0.1
471	CLSI	0.1
471	TRLA	0.1
471	CHLA	0.1
471	BLSP	0.1
205	POMU	3
205	BENE	0.1
205	ADPE	0.1
205	OXOR	0.1
205	LEAF	3
205	LIDE	0.1
205	UMCA	1
205	MOSS	1
205	BARE	0.1
205	ROCK	1
205	VISE	0.1
205	UNGR	0.1
205	TSHE	1
205	CHLA	0.1
205	GASP	0.1
205	XETE	0.1
205	TROV	0.1
205	TRLA	0.1
132	PYAS	0.1
132	GOOB	0.1
132	MOSS	2
132	ROCK	3
132	LEAF	3
132	XETE	1
132	RHMA	3
132	QUVA	1
132	LICO	0.1
132	VAPA	1
132	TRLA	0.1
132	ANDE	0.1
132	PYPI	0.1
132	LICA	0.1
132	CHLA	3
132	BARE	0.1
132	LIDE	0.1
132	CABU	0.1
132	GASH	1
132	PIMO	1
132	PSME	0.1
132	QUSA	0.1
132	HODI	0.1
132	BEAQ	0.1
132	AMAL	0.1
132	TRLA	0.1
132	RHOC	0.1
513	RHOC	2
513	PIMO	1
513	LIDE	3
513	RHMA	1
513	QUVA	2
513	GASH	3
513	VAOV2	1
513	VAPA	1
513	ROCK	2
513	MOSS	0.1
513	XETE	1
513	LEAF	2
513	BARE	0.1
513	PSME	1
513	ADPE	0.1
513	HODI	0.1
513	RHCA	1
513	UNKN	0.1
513	POMU	0.1
513	UMCA	1
513	CHLA	1
513	TRLA	0.1
513	ARCO3	1
513	QUVA	3
513	UMCA	2
513	RHCA	1
513	PIMO	1
513	CHLA	1
513	VAPA	1
513	RHMA	1
513	PSME	1
513	GASH	3
513	LIDE	1
513	HODI	1
513	MOSS	1
513	ROCK	1
513	LEAF	2
513	TRLA	0.1
513	BENE	0.1
513	RHOC	1
513	ROGY	0.1
513	GAFR	0.1
513	XETE	0.1
513	WHMO	0.1
499	PSME	3
499	GASH	3
499	PTAQ	0.1
499	BENE	0.1
499	LIDE	1
499	CACH	0.1
499	RHMA	1
499	SYAL	0.1
499	BARE	0.1
499	LEAF	2
499	MOSS	0.1
499	ROCK	0.1
499	ARCO3	0.1
499	RUUR	0.1
499	TROV	0.1
499	GOOB	0.1
499	QUCH	0.1
499	UNGR	0.1
236	XETE	1
236	LEAF	4
236	MOSS	0.1
236	BARE	0.1
236	ROCK	0.1
236	BENE	1
236	RHMA	2
236	LIDE	1
236	CACH	0.1
236	QUCH	0.1
236	RUUR	0.1
236	PSME	0.1
236	GOOB	0.1
236	PYPI	0.1
236	GASH	1
236	VAPA	0.1
234	RUUR	0.1
234	MOSS	1
234	BARE	0.1
234	ROCK	0.1
234	LEAF	3
234	RHMA	3
234	XETE	0.1
234	LIDE	0.1
234	CACH	0.1
234	BENE	1
234	GASH	0.1
234	PTAQ	0.1
234	CHME2	0.1
234	PYPI	0.1
101	RHMA	1
101	LEAF	4
101	GASH	1
101	BENE	1
101	CACH	1
101	ROGY	0.1
101	PTAQ	0.1
101	QUCH	0.1
101	PSME	1
101	UNGR	0.1
101	CHUM	0.1
101	GOOB	0.1
101	ROCK	0.1
101	BARE	0.1
101	MOSS	0.1
101	LIDE	1
101	QUSA	0.1
500	CHUM	0.1
500	GOOB	0.1
500	UNGR	0.1
500	BARE	0.1
500	LEAF	3
500	MOSS	0.1
500	ROCK	0.1
500	RHMA	1
500	GASH	2
500	PTAQ	0.1
500	CACH	1
500	LIDE	1
500	BENE	1
500	VAPA	0.1
500	PSME	1
500	QUCH	0.1
500	VISE	0.1
502	CHME2	0.1
502	XETE	0.1
502	LEAF	3
502	MOSS	1
502	BARE	0.1
502	ROCK	0.1
502	LIDE	1
502	RHMA	2
502	VAPA	0.1
502	GASH	1
502	BENE	1
502	PSME	1
502	QUCH	0.1
502	GOOB	0.1
502	PYPI	0.1
359	CACH	1
359	LEAF	4
359	GASH	1
359	LIDE	1
359	MOSS	0.1
359	BARE	0.1
359	ROCK	0.1
359	BENE	0.1
359	QUCH	0.1
359	PSME	0.1
359	XETE	0.1
359	ROGY	0.1
359	GOOB	0.1
[truncated: 3,804 more rows]
