# Supplementary material for: Describing vegetation characteristics used by two rare forest-dwelling species: Will established reserves provide for coastal marten in Oregon?
Source: PLoS One. 2019 Jan 31;14(1):e0210865. doi: 10.1371/journal.pone.0210865 (PMC6354973; doi:10.1371/journal.pone.0210865)
Supplement: S1 Dataset — (ZIP) [file pone.0210865.s005.zip › Marten_Snag_011317.csv]

PLOT_ID	TREE_NUMBER	SPECIES	DBH	HEIGHT	DECAY_CLASS	DEFECT
147	1	PICO	22	10	M	B
413	1	PICO	15	3	M	B
99	1	UNKN	38	3	A	B
99	2	PSME	13	10	M
76	1	PSME	22	3	M	B
76	2	CHLA	35	20	M	C
76	3	CHLA	34	16	A	F
153	1	PSME	14	10	M	BC
153	2	PSME	25	6	M	B
153	3	UNKN	40	7	M	BC
284	1	PICO	15	9	M
417	1	PSME	58	9	M	BC
417	2	PSME	55	14	A	B
417	3	PSME	60	3	A	B
89	1	PSME	19	5	I	BK
89	2	PSME	22	10	M	BL
89	3	PSME	10	10	I
89	4	PSME	18	6	M	B
89	5	PSME	15	4	M	BL
486	1	PSME	16	9	I	L
486	2	PSME	11	7	I	L
486	3	PSME	11	8	I	L
486	4	PSME	14	3	I	B
486	5	PSME	14	14	I
486	6	PSME	11	11	I
486	7	UNKN	32	6	A	BC
486	8	PSME	11	13	I
486	9	UNKN	19	5	A	BL
494	1	CACH	35	3	M	B
494	2	CACH	14	5	A	B
228	1	PIAT	29	16	M	L
228	2	PIAT	22	15	M	BL
228	3	ARME	18	9	I	FL
228	4	CACH	10	4	M	LB
228	5	UNKN	15	10	M	F
228	6	UNKN	24	6	A	B
228	7	UNKN	26	12	M	B
228	8	PSME	10	10	I
228	9	PSME	15	14	I	F
228	10	CACH	13	10	I	L
228	11	CACH	11	5	M	BL
489	1	PIAT	33	24	I
489	2	ARME	15	10	I	L
216	1	PSME	22	10	I	B
216	2	PSME	13	5	I	B
216	3	PSME	14	5	I	L
216	4	PSME	14	14	I
216	5	UNKN	30	4	A	B
81	1	PSME	17	4	I	B
81	2	ALRU	15	8	M	FL
480	1	ALRU	17	15	I	LF
480	2	PSME	24	11	I	F
480	3	ALRU	14	11	M	L
480	4	PSME	20	4	I	B
480	5	PSME	26	11	I	F
480	6	PSME	13	9	M
480	7	PSME	16	12	I	BL
480	8	PSME	19	5	M	B
480	9	PSME	16	7	M	B
480	10	PSME	22	15	I
480	11	UNKN	12	3	A	BL
480	12	ALRU	13	9	I
480	13	PSME	14	11	I
480	14	PSME	19	14	I
480	15	PSME	16	17	I
480	16	PSME	17	4	I	BL
480	17	PSME	16	10	I
77	1	UNKN	14	3	A	BL
77	2	TSHE	15	9	M	BL
77	3	PSME	46	7	A	B
77	4	UNKN	16	6	A	B
77	5	TSHE	17	13	I	L
488	1	PSME	14	5	M	FB
488	2	PSME	16	8	M	B
488	3	PSME	20	13	I
488	4	PSME	11	9	I
488	5	PSME	12	7	I	L
488	6	PSME	11	7	I	L
488	7	PSME	13	4	I	B
488	8	PSME	17	12	I
488	9	PSME	10	8	M	BL
109	1	TSHE	83	5	M	BK
109	2	UNKN	60	10	M	BL
109	3	UNKN	43	9	A	BL
109	4	TSHE	30	3	M	BL
109	5	TSHE	17	5	M	B
109	6	TSHE	105	6	M	BK
508	1	ALRU	10	6	I	B
365	1	PSME	35	4	M	B
365	2	PSME	60	7	A	B
476	1	UNKN	30	8	A	BL
476	2	PSME	31	8	M	B
349	1	CHLA	43	7	M	BL
349	2	PSME	14	4	I	B
83	1	PSME	19	5	I	BL
83	2	PSME	20	8	I	B
83	3	PSME	22	8	M	BL
214	1	PSME	20	7	M	B
214	2	PSME	14	12	I
214	3	PSME	15	7	I	BL
511	1	CHLA	14	8	M	B
511	2	TSHE	18	6	M	B
511	3	PSME	99	12	A	B
511	4	TSHE	18	4	M	B
511	5	TSHE	10	6	M	B
511	6	CHLA	18	6	M	B
511	7	UNKN	11	9	A	B
511	8	TSHE	55	18	I	BK
511	9	UNKN	17	9	M
119	1	PSME	31	19	I
385	1	PSME	14	31	M	L
375	1	PSME	28	3	M	B
375	2	UNKN	82	3	A	B
245	1	PSME	39	27	I
245	2	PSME	34	7	I	B
245	3	UNKN	15	5	M	FB
243	1	TSHE	20	8	I	B
243	2	TSHE	14	5	M	BLK
243	3	PSME	71	14	M	BL
243	4	PSME	183	25	M	CBLK
243	5	CHLA	13	6	A	BL
509	1	CHLA	84	37	M	L
509	2	UNKN	115	18	A	B
509	3	UNKN	82	5	A	B
509	4	PSME	155	41	A	BK
509	5	UNKN	87	10	A
242	1	UNKN	70	4	A	B
242	2	UNKN	43	3	A	B
242	3	UNKN	23	3	A	B
242	4	TSHE	93	25	M	B
242	5	UNKN	15	8	I	B
133	1	UNKN	22	11	A	B
133	2	UNKN	28	15	M	B
133	3	UNKN	43	12	A	BL
133	4	PIMO	15	11	M	BL
133	5	CHLA	36	6	A	B
133	6	UNKN	32	24	A	BL
133	7	PSME	22	17	M
266	1	UNKN	68	28	A	B
266	2	PSME	65	28	M
266	3	PSME	54	21	M	B
266	4	PIMO	12	5	M	B
266	5	PIMO	13	5	M	B
266	6	PIMO	13	8	M	B
266	7	PIMO	10	8	I
266	8	PIMO	14	6	M	BL
266	9	PIMO	13	8	I	B
266	10	PIMO	11	6	M	BL
266	11	PIMO	13	5	M	B
266	12	UNKN	52	5	A	B
266	13	UNKN	16	3	A	B
266	14	UNKN	11	4	A	B
113	1	PSME	22	18	M	B
113	2	PSME	16	10	I	B
113	3	CHLA	11	8	M
512	1	PSME	20	9	M	BL
378	1	PSME	14	5	I	L
112	1	TSHE	15	7	I	B
112	2	PSME	107	44	M	BC
112	3	PSME	149	13	I	BK
126	1	UNKN	35	16	A
126	2	UNKN	40	6	A	B
126	3	UNKN	32	15	A	L
126	4	UNKN	60	17	A	B
126	5	UNKN	61	25	A
126	6	PIMO	35	7	M	B
126	7	CHLA	73	3	A	B
126	8	PIMO	41	20	M
126	9	PIMO	22	10	M	B
126	10	PIMO	63	20	M
341	1	ARME	27	6	I	BL
341	2	PSME	82	38	M	C
341	3	PSME	42	11	M	BLC
341	4	CACH	15	5	M	BL
341	5	PSME	15	4	M	BL
341	6	CACH	10	3	M	BL
341	7	CACH	14	3	M	B
341	8	CACH	11	3	M	L
341	9	CACH	13	3	M	B
341	10	CACH	14	3	M	BL
360	1	PSME	51	36	M	B
360	2	UNKN	11	4	A	B
493	1	PIMO	126	41	M	BL
379	1	CHLA	17	17	I	BL
379	2	CHLA	26	7	I	BC
379	3	CHLA	41	31	I	BCL
379	4	CHLA	44	28	I	BC
379	5	PSME	171	16	A	B
246	1	TSHE	12	4	M	B
246	2	TSHE	13	6	I	B
95	1	UNKN	40	11	M	F
95	2	UNKN	79	5	A	BC
95	3	TSHE	20	6	I	BK
87	1	PSME	57	8	M	B
87	2	PSME	35	3	M	B
87	3	PSME	96	6	A	B
87	4	UNKN	60	4	A	B
353	1	UNKN	82	19	A	B
353	2	PSME	47	9	A	B
353	3	PSME	60	28	A	B
353	4	PSME	56	9	A	B
353	5	PSME	65	21	A	B
353	6	PSME	71	13	A	B
353	7	PSME	98	50	M
353	8	PSME	49	15	A	BC
525	1	PIMO	31	20	I	FB
525	2	PIMO	52	27	M
525	3	PIMO	20	12	I
525	4	PIMO	44	22	A
525	5	PIMO	56	28	A
525	6	PIMO	28	6	M	B
525	7	PISP	13	4	M	B
525	8	CHLA	39	8	M	BC
525	9	UNKN	65	20	A
264	1	PISP	16	9	M
264	2	UNKN	13	5	A	BL
264	3	PISP	30	14	A
264	4	PISP	32	14	A	LB
264	5	PISP	13	6	A	B
264	6	UNKN	38	10	A	BL
264	7	PISP	18	13	A
264	8	PISP	17	8	A	B
264	9	PISP	19	13	A	B
264	10	PIMO	21	8	M	L
264	11	UNKN	24	7	A	BL
264	12	UNKN	25	13	A	L
264	13	PIMO	32	12	M
264	14	PIMO	30	16	A
264	15	UNKN	27	10	A	B
264	16	PISP	24	5	A	B
264	17	PISP	34	15	A	BF
264	18	PIMO	36	13	A	B
264	19	UNKN	26	8	A	B
264	20	PISP	28	9	A	B
264	21	PISP	13	7	M	BL
264	22	PIMO	26	13	M
264	23	UNKN	31	10	M
264	24	PISP	10	4	A	L
264	25	UNKN	23	4	A	B
264	26	PIMO	46	11	M	B
264	27	PISP	13	9	A	L
264	28	UNKN	11	5	A	L
264	29	UNKN	29	9	A	B
264	30	UNKN	18	10	A
264	31	PISP	25	13	A
264	32	UNKN	29	10	A	B
264	33	UNKN	16	5	A	B
264	34	UNKN	32	5	A	B
264	35	PISP	17	5	A	B
223	1	PIAT	21	4	M	B
223	2	PIAT	16	5	M	B
223	3	PIAT	16	4	M	B
223	4	PIAT	20	12	M	B
223	5	PIAT	10	4	M	FBL
223	6	PIAT	23	13	I	BF
223	7	PIAT	21	16	M	BL
223	8	ARME	11	6	A	FL
223	9	ARME	18	4	A	BL
226	1	ARME	20	9	M	BFL
226	2	ARME	22	8	A	BL
226	3	CACH	10	7	I	L
226	4	UNKN	13	5	A	B
226	5	QUCH	14	7	M	BFL
226	6	QUCH	16	8	M	FL
226	7	ARME	22	12	A	FBL
226	8	ARME	20	10	A	FB
226	9	ARME	17	3	M	BL
226	10	ARME	17	11	M	FBL
226	11	LIDE	13	6	M	L
226	12	ARME	24	8	M	FBL
226	13	ARME	20	3	M	B
226	14	QUCH	16	3	M	B
93	1	CACH	15	5	I	BL
350	1	UNKN	39	13	M	LF
350	2	PSME	15	8	M	BL
350	3	ALRU	41	8	I	BL
84	1	PSME	16	5	M	B
84	2	PSME	25	15	M	B
84	3	PSME	33	7	I	B
230	1	UNKN	14	6	A	BL
230	2	PSME	109	8	M	BL
97	1	TABR	32	10	I	L
97	2	TABR	25	13	I	B
97	3	TABR	25	10	I
42	1	PICO	10	5	I	L
69	1	PISI	93	4	A	B
69	2	TSHE	12	4	M	B
69	3	PISI	14	8	I	FL
69	4	TSHE	21	4	M	B
69	5	PISI	130	3	A	B
69	6	PISI	14	19	M
69	7	PISI	13	8	M	B
37	1	PICO	12	3	M	B
37	2	PICO	10	4	M	B
162	1	PICO	18	3	M	B
34	1	PICO	27	10	I	FL
36	1	PICO	16	3	M	L
36	2	PICO	15	3	M	L
336	1	TSHE	16	4	M	BL
336	2	ALRU	20	8	M	LB
336	3	ALRU	18	4	M	LB
336	4	ALRU	13	4	M	L
336	5	PISI	16	5	I	BL
203	1	TSHE	12	3	I	B
203	2	TSHE	13	3	M	B
203	3	TSHE	21	8	M	FB
203	4	TSHE	32	16	I
70	1	PISI	140	15	A	BC
70	2	TSHE	10	14	M	BL
70	3	TSHE	10	3	M	B
70	4	TSHE	25	5	M	BC
70	5	PISI	19	25	M
70	6	TSHE	18	19	I
70	7	PISI	14	4	M	B
70	8	TSHE	32	17	I
70	9	TSHE	23	12	I
468	1	ALRU	18	5	M	BL
129	1	PIMO	65	24	M
129	2	PISP	11	4	M
129	3	PIMO	32	15	M	B
129	4	PIMO	26	10	M	B
129	5	PIMO	36	15	M	B
129	6	PSME	17	9	M	B
129	7	PIMO	36	15	M	B
129	8	PIMO	33	14	I	B
398	1	PIMO	40	17	I
398	2	CHLA	72	17	M	B
398	3	CHLA	60	18	M	B
398	4	UNKN	18	8	M	B
398	5	PIMO	16	7	M	B
398	6	UNKN	17	3	A	B
398	7	PIMO	35	16	M
398	8	PIMO	28	9	M	B
398	9	CHLA	53	11	A	BC
393	1	CHLA	54	26	M
393	2	CHLA	56	6	M	B
393	3	CHLA	83	23	M	B
393	4	CHLA	35	14	M	B
393	5	CHLA	60	15	M	B
393	6	PSME	36	11	M	B
393	7	PSME	40	3	M	B
393	8	CHLA	52	25	M
393	9	UNKN	12	6	M	B
393	10	PIMO	17	11	I
393	11	PIMO	10	9	M
393	12	PIMO	12	7	I
393	13	PIMO	15	10	I
393	14	CHLA	39	6	A	B
393	15	CHLA	22	12	M	C
114	1	CHLA	57	18	M	B
114	2	PIMO	35	23	M
114	3	PIMO	35	12	M
114	4	CHLA	88	30	M
114	5	CHLA	25	13	M	B
114	6	CHLA	11	6	M	B
114	7	CHLA	53	25	M	B
114	8	PIMO	41	21	M
114	9	PIMO	47	25	M
114	10	PIMO	42	20	M	B
114	11	PSME	30	18	M
114	12	PSME	43	4	M	B
114	13	UNKN	35	3	A	B
338	1	TSHE	24	6	M	B
338	2	LIDE	13	9	I
72	1	PSME	54	6	M	B
72	2	PSME	50	3	M	B
72	3	PSME	58	5	A	BC
72	4	PSME	40	5	A	BC
72	5	TSHE	15	3	M	B
72	6	PSME	52	9	A	BC
72	7	TSHE	15	7	M	B
72	8	PSME	38	5	A	BC
72	9	PSME	32	3	A	BC
72	10	PSME	65	4	A	BC
72	11	PSME	31	5	M	BC
72	12	PSME	37	4	M	BC
72	13	LIDE	10	9	I	F
204	1	PISI	12	15	I
204	2	PISI	15	10	M	B
204	3	PISI	14	6	M	B
204	4	PISI	12	10	I	B
204	5	PSME	14	10	M	L
204	6	PSME	16	9	M
204	7	PICO	32	14	I	L
241	1	PSME	17	18	M
241	2	PSME	18	15	M	B
241	3	PSME	15	15	I
241	4	PSME	44	15	M	BC
241	5	PSME	20	12	M	BF
241	6	PSME	12	10	M	BF
241	7	PSME	16	17	M
241	8	PSME	14	12	M	B
241	9	PSME	16	11	M	F
75	1	PSME	17	7	M	B
75	2	PSME	50	14	M	BC
75	3	PSME	14	10	M	B
75	4	PSME	15	8	M	B
75	5	PSME	16	6	M	BC
75	6	PSME	14	11	M	BF
75	7	PSME	18	21	I
75	8	PSME	10	6	M	B
75	9	PSME	14	6	M	B
75	10	PSME	16	8	M	B
75	11	PSME	14	7	M	BL
75	12	PSME	27	14	M	FB
75	13	PSME	16	17	M	B
75	14	PSME	16	17	M	B
75	15	PSME	15	13	M	B
75	16	PSME	25	5	A	B
75	17	PSME	39	13	M	BC
88	1	PSME	12	15	I	LB
88	2	CACH	11	4	M	B
88	3	CACH	11	6	M	B
88	4	PSME	29	6	M	B
88	5	CACH	13	3	M	B
479	1	PSME	126	10	M	B
479	2	PSME	75	20	A	BC
479	3	CACH	23	12	M	B
479	4	TSHE	14	4	M	B
358	1	CACH	10	6	M	B
358	2	CACH	17	4	M	B
358	3	CACH	16	4	A	B
358	4	CACH	13	4	A	BC
358	5	PSME	11	4	A	BC
491	1	ALRU	25	12	M	BF
118	1	CHLA	42	13	M	B
118	2	PIMO	17	13	M
118	3	UNKN	25	12	M	B
118	4	PIMO	70	31	M
118	5	UNKN	14	7	M
118	6	UNKN	15	4	A	B
118	7	PSME	40	11	M	B
118	8	PSME	35	22	M	B
118	9	PIMO	13	7	M
118	10	PIMO	42	16	M	B
517	1	PSME	13	7	M	B
517	2	CHLA	45	15	M	BC
517	3	PIMO	11	6	M	B
517	4	UNKN	13	3	M	B
517	5	PIMO	15	9	M
517	6	UNKN	12	7	I
517	7	PIMO	12	7	I
247	1	PIMO	30	19	M
247	2	PIMO	27	12	M	B
247	3	PIMO	24	13	M
247	4	PIMO	21	10	M
247	5	PIMO	22	9	M	B
247	6	PIMO	12	5	M	B
247	7	PIMO	16	3	M	B
471	1	PSME	35	15	M	BC
471	2	PSME	53	42	M	BC
205	1	PSME	48	4	A	BC
205	2	PSME	62	30	M	B
205	3	PSME	51	7	M	BC
205	4	CHLA	70	4	A	B
205	5	TSHE	15	6	M	B
132	1	PIMO	22	11	M	B
132	2	PIMO	25	12	M	FB
132	3	PIMO	14	5	M	B
132	4	PIMO	12	6	M	B
132	5	PIMO	10	5	M	B
132	6	PIMO	15	12	M	B
132	7	PIMO	14	6	M	B
132	8	PIMO	12	4	M	B
132	9	CHLA	10	3	A	BL
132	10	PIMO	12	3	M	BF
132	11	PIMO	12	10	M
132	12	PIMO	10	3	M	B
513	1	UNKN	45	26	M
513	2	PIMO	46	24	M
513	3	PSME	35	28	M
513	4	UNKN	33	16	M
256	1	PIAT	15	9	M
256	2	PISP	13	5	M	F
256	3	PISP	15	5	M	LB
256	4	PIAT	31	15	I
256	5	PIAT	20	8	I
256	6	PIAT	16	9	I
499	1	PSME	10	5	I	L
236	1	PSME	21	15	M	BL
236	2	PSME	10	8	M	B
236	3	PSME	13	7	I
236	4	PSME	15	4	M	B
236	5	PSME	16	6	I	B
234	1	PSME	16	9	M	B
234	2	PSME	10	8	I
234	3	PSME	12	5	M	B
234	4	PSME	15	6	M	B
234	5	PSME	17	12	M	B
234	6	PSME	16	10	M	B
234	7	PSME	20	10	M	B
234	8	PSME	14	4	M	BC
234	9	PSME	13	11	M	BC
234	10	PSME	10	10	M	B
234	11	PSME	15	16	M	B
234	12	PSME	11	15	M	B
234	13	PSME	26	11	M	B
234	14	PSME	13	12	M	B
234	15	PSME	13	14	I
234	16	PSME	13	15	M	B
234	17	PSME	11	11	M	B
234	18	PSME	13	13	M	B
234	19	PSME	12	13	M	BC
234	20	PSME	16	13	M	B
234	21	PSME	13	7	M	B
234	22	PSME	17	14	M	B
234	23	PSME	23	22	I
234	24	PSME	20	23	I
101	1	PSME	14	9	M	B
101	2	PSME	19	5	M	BL
500	1	CACH	11	4	M	B
500	2	PSME	12	4	M	B
500	3	PSME	23	11	M	B
359	1	CACH	10	4	M	B
359	2	ARME	24	10	M	BF
359	3	CACH	10	10	I
359	4	CACH	12	5	M	B
372	1	PSME	24	4	M	B
372	2	LIDE	10	6	M	B
372	3	ARME	17	14	M
372	4	PSME	12	10	M	B
372	5	ARME	30	10	M	BF
372	6	ARME	22	5	M	B
372	7	PSME	23	4	M	BC
372	8	PSME	34	11	M	BC
372	9	PSME	30	6	M	BC
372	10	PSME	12	4	M	B
372	11	LIDE	11	3	M	BL
372	12	PSME	14	10	M	B
372	13	PSME	14	11	M	BL
372	14	PSME	17	9	M	BF
372	15	PSME	12	3	M	B
372	16	PSME	33	15	I	FB
372	17	PSME	30	11	M	BC
106	1	PSME	12	11	M	B
369	1	PSME	13	6	I	BF
369	2	PSME	13	3	M	B
369	3	PSME	12	4	M	B
369	4	CACH	11	4	M	B
369	5	CACH	11	5	M	B
369	6	CACH	11	5	M	B
369	7	PSME	13	4	M	B
369	8	CACH	10	3	M	B
369	9	PSME	13	6	M	B
369	10	PSME	15	8	M	B
103	1	PSME	11	8	M	B
103	2	PSME	26	14	M	B
103	3	PSME	13	5	M	B
103	4	PSME	19	12	M	B
103	5	PSME	15	6	M	B
215	1	PSME	34	28	M	B
215	2	PSME	23	4	M	B
215	3	PSME	60	8	M	B
215	4	PSME	59	25	M	BC
475	1	PSME	16	5	A	BC
475	2	PSME	10	3	M	B
475	3	PSME	13	4	M	BC
485	1	PSME	19	14	I
485	2	CACH	12	6	I
485	3	CACH	13	3	M	B
485	4	CACH	10	4	M	B
485	5	PSME	10	11	M	B
485	6	PSME	25	3	A	B
78	1	PSME	10	4	M	B
348	1	PSME	31	3	A	BC
348	2	PSME	62	20	A	BC
487	1	PSME	16	6	M	B
487	2	CACH	18	6	M	B
487	3	PSME	16	11	M	BF
91	1	PSME	16	9	M	B
91	2	PSME	80	6	A	BC
91	3	CACH	19	7	M	B
91	4	UNKN	14	6	M	BL
86	1	PSME	90	6	A	BC
86	2	CACH	20	8	M	B
221	1	PSME	15	7	M	BL
221	2	PSME	17	13	M	BL
221	3	PSME	25	14	M	BL
221	4	PSME	21	3	M	B
221	5	PSME	70	20	M	BK
221	6	CACH	20	9	M	B
221	7	PSME	23	17	M	B
221	8	PSME	13	13	M	BL
208	1	PSME	24	19	I
208	2	PSME	17	6	M	B
208	3	PSME	32	5	M	BC
208	4	PSME	16	14	M	B
208	5	PSME	18	14	M	B
208	6	PSME	20	10	M	BC
208	7	PSME	17	7	M	BC
208	8	PSME	21	6	M	B
208	9	PSME	23	17	I	B
206	1	PSME	26	7	M	BC
206	2	PIAT	19	13	M	F
206	3	PIAT	13	10	I	B
206	4	PIAT	14	12	I
206	5	PIAT	13	9	I	B
206	6	PIMO	12	8	M
366	1	PSME	22	5	M	BC
366	2	PSME	13	3	M	B
366	3	PSME	22	12	M	B
366	4	PSME	11	3	M	B
366	5	PSME	11	8	M	B
366	6	PSME	15	6	A	BC
366	7	PSME	10	6	M	B
366	8	PSME	16	13	I
366	9	PSME	10	7	M	B
366	10	PSME	11	8	M	B
366	11	PSME	23	10	M	B
366	12	PSME	14	10	M	B
366	13	PSME	16	3	M	B
366	14	PSME	10	9	I
366	15	PSME	14	10	M	B
366	16	PSME	12	3	M	B
366	17	PSME	10	5	M	B
366	18	PSME	12	3	M	B
490	1	PSME	52	5	A	BC
490	2	PSME	70	7	A	BC
490	3	PSME	60	3	A	BC
490	4	PSME	13	5	M	B
490	5	PSME	47	9	A	BC
490	6	PSME	24	8	M	BC
490	7	CACH	17	10	M	B
354	1	PSME	50	7	A	BL
354	2	PSME	21	9	M	B
354	3	PSME	18	17	M	BL
354	4	PSME	48	4	A	BC
354	5	PSME	12	8	M	BL
354	6	PSME	28	23	I
354	7	PSME	23	3	M	B
354	8	PSME	15	5	M	BL
219	1	CACH	20	9	M	B
219	2	CACH	11	4	M	B
219	3	PSME	51	5	A	BC
219	4	PSME	25	3	A	B
219	5	CACH	25	3	A	B
219	6	PSME	70	10	A	BC
219	7	PSME	26	4	M	B
370	1	PSME	11	4	M	B
370	2	PSME	10	4	M	B
370	3	PSME	10	3	M	B
370	4	PSME	13	10	M	B
104	1	PSME	22	3	M	B
104	2	PSME	11	7	M	B
104	3	PSME	11	3	M	BL
104	4	PSME	10	10	I
107	1	PSME	12	5	M	B
107	2	PSME	15	5	A	BC
107	3	PSME	12	3	M	B
107	4	PSME	10	10	M	B
107	5	PSME	24	8	M	B
107	6	PSME	21	7	M	BF
107	7	PSME	17	5	M	L
107	8	PSME	18	6	M	B
107	9	PSME	15	3	M	B
507	1	ARME	19	4	M	B
507	2	CACH	11	4	M	B
507	3	PSME	13	8	M	B
507	4	PSME	10	9	M
507	5	PSME	40	9	M	BC
507	6	ARME	13	5	M	B
507	7	CACH	10	9	M	B
507	8	ARME	20	11	M	B
374	1	UNKN	13	7	M	BC
374	2	PSME	12	5	M	B
374	3	PSME	12	9	I	B
374	4	PSME	10	8	M	B
470	1	ALRU	11	6	M	BF
470	2	PICO	19	16	I
470	3	PICO	13	9	I	F
71	1	PISI	20	5	M	B
71	2	PISI	13	4	M	B
71	3	PISI	20	14	I
71	4	PISI	11	9	I
71	5	PISI	53	5	M	B
337	1	PICO	33	5	A	B
337	2	PICO	30	17	I
337	3	PICO	28	8	M	L
503	1	PSME	12	3	M	B
503	2	PSME	12	5	M	B
503	3	PSME	15	6	M	B
503	4	PSME	15	12	M	B
503	5	PSME	17	11	M	B
503	6	PSME	11	5	M	BC
503	7	PSME	13	11	I	B
503	8	PSME	15	7	M	BC
503	9	PSME	12	4	M	B
503	10	PSME	10	5	M	B
503	11	PSME	11	4	M	B
108	1	PSME	11	6	M	BF
108	2	PSME	14	11	M	B
108	3	PSME	14	3	M	B
108	4	PSME	14	14	M	B
108	5	PSME	15	7	M	B
108	6	PSME	15	17	M
340	1	PSME	17	11	I
340	2	UNKN	29	3	A	B
528	1	PISP	27	8	M	B
528	2	PISP	13	8	M	B
528	3	UNKN	28	10	M	BC
528	4	UNKN	30	4	M	B
528	5	PISP	23	15	M
528	6	PISP	25	16	M
528	7	UNKN	26	9	M	B
528	8	PIMO	35	7	M	B
528	9	PIMO	30	3	M	BC
528	10	PIMO	25	9	M	B
528	11	UNKN	25	9	M	B
528	12	PIMO	16	9	M	B
528	13	PIMO	19	13	M	B
528	14	PIMO	30	4	M	BC
528	15	UNKN	12	7	M	B
528	16	PSME	20	6	M	B
528	17	UNKN	10	3	M	B
528	18	PIMO	21	7	M	BC
528	19	PIMO	32	18	M	B
528	20	PIMO	35	21	M
255	1	PIMO	35	7	M	B
255	2	PIMO	31	9	M	B
255	3	PIMO	70	28	M
255	4	PIMO	45	20	M	B
255	5	PIMO	47	17	M	B
255	6	UNKN	40	20	M	BC
255	7	PIMO	70	31	M
255	8	PIMO	30	15	M
122	1	CHLA	36	16	M	B
122	2	CHLA	12	5	M	B
122	3	CHLA	45	24	M
122	4	CHLA	40	22	M
122	5	CHLA	10	6	M	B
122	6	CHLA	43	8	M	B
122	7	CHLA	35	8	M	B
122	8	PIMO	29	18	M
127	1	UNKN	27	3	A	B
127	2	PIMO	14	8	I
391	1	PIMO	45	25	M	B
391	2	PIMO	50	25	M	B
531	1	PISP	24	9	M	B
531	2	PIMO	12	4	M	B
531	3	PISP	11	6	M	B
531	4	PIMO	12	10	M	B
531	5	PIMO	15	10	M	B
531	6	PISP	16	4	M	BL
531	7	PISP	13	5	M	BL
531	8	PIMO	12	5	M	F
531	9	PIMO	21	7	M	B
531	10	PISP	15	8	M
531	11	PISP	13	7	M
531	12	PIMO	25	9	M
531	13	PIMO	16	5	M	B
531	14	PIMO	13	8	M
531	15	PIMO	20	6	M	B
531	16	PIMO	15	4	M	B
531	17	PIMO	20	5	M	B
531	18	PIMO	14	5	M	B
265	1	PIMO	23	8	M	B
265	2	PIMO	11	5	M	B
265	3	PIMO	22	14	M	B
265	4	PIMO	19	7	M	B
265	5	PIMO	15	8	M	B
265	6	PIMO	12	5	M	B
265	7	PIMO	15	6	M	B
265	8	PIMO	15	3	M	B
265	9	UNKN	18	9	M	BL
265	10	PIMO	15	4	M	B
265	11	PIMO	11	3	M	B
265	12	CHLA	36	21	M
265	13	UNKN	25	5	M	B
265	14	PIMO	11	5	M	B
265	15	PIMO	10	5	M	B
265	16	PIMO	18	6	M	B
265	17	PIMO	37	17	I	B
123	1	CHLA	52	16	M	B
123	2	PIMO	32	22	M	B
123	3	PIMO	35	21	M
123	4	CHLA	29	6	A	BC
123	5	CHLA	37	6	A	B
123	6	CHLA	59	6	A	BC
123	7	UNKN	50	6	M	B
123	8	UNKN	33	17	M
123	9	UNKN	15	10	M
123	10	CHLA	23	8	A	B
123	11	CHLA	27	13	M
123	12	CHLA	12	6	A
123	13	PIMO	44	8	M	B
389	1	PIMO	34	20	M	B
389	2	PIMO	41	20	I	B
389	3	UNKN	23	12	M	B
389	4	PIMO	35	18	M	B
389	5	PIMO	46	22	M	B
389	6	UNKN	33	22	M
389	7	UNKN	40	3	A	BC
395	1	PIMO	26	19	M
395	2	PIMO	20	10	M	B
395	3	PIMO	17	15	M	FB
395	4	PIMO	33	12	M	B
395	5	UNKN	13	3	M	B
395	6	PIMO	37	20	M	BC
395	7	UNKN	10	3	M	B
395	8	PIMO	34	18	M	B
395	9	PIMO	16	11	M	B
395	10	PIMO	31	16	M	B
395	11	PIMO	15	10	M	BC
395	12	PIMO	25	15	M	B
395	13	PIMO	29	17	M	B
395	14	PIMO	29	12	M	B
395	15	PIMO	31	21	M	B
529	1	PSME	53	31	M	C
529	2	PSME	35	6	M	BC
529	3	UNKN	41	5	M	BC
529	4	UNKN	30	6	A	BC
529	5	PSME	57	27	M	B
130	1	PSME	65	26	M	B
130	2	UNKN	16	5	M	LB
130	3	UNKN	14	7	M	B
130	4	UNKN	15	7	M	B
130	5	UNKN	17	8	M	B
130	6	UNKN	10	5	M	B
130	7	CHLA	44	16	M
125	1	PSME	53	6	A	BC
125	2	UNKN	12	5	M	B
396	1	PISP	13	4	M	B
396	2	UNKN	30	3	A	B
396	3	PISP	13	5	M	B
396	4	CHLA	47	14	M	B
396	5	CHLA	22	4	M	B
396	6	CHLA	27	3	M	B
396	7	UNKN	32	7	M	B
396	8	PISP	28	15	M	B
396	9	PISP	11	3	M	B
14	1	PICO	28	5	M	B
18	1	PSME	50	14	M	BL
18	2	PSME	50	5	M	BC
18	3	PSME	60	25	M	B
18	4	PSME	44	11	M	BL
18	5	PSME	62	10	M	B
18	6	THPL	30	7	M	B
18	7	PSME	65	23	M	B
18	8	THPL	11	3	M	BL
20	1	UNKN	26	9	M	B
355	1	PSME	17	9	I	B
355	2	PSME	31	20	I
355	3	PSME	14	12	I	BC
355	4	PSME	18	7	I	B
355	5	ARME	10	6	I	B
232	1	CACH	14	4	M	FBL
232	2	CACH	17	8	I	B
232	3	CACH	14	5	M	B
232	4	CACH	14	6	M	B
232	5	PSME	13	11	M	L
232	6	PSME	14	14	M	L
232	7	PSME	13	11	M	L
232	8	PSME	16	7	I	B
232	9	PSME	20	10	I	B
232	10	CACH	16	10	I	L
232	11	PSME	14	10	M
232	12	UNKN	14	9	A	L
232	13	PSME	13	4	I	BKL
232	14	PSME	12	9	I
110	1	CHLA	60	24	I
252	1	ARME	15	9	I	FBL
252	2	ARME	19	9	I	BL
252	3	ARME	10	4	I	FBL
483	1	CHLA	20	4	I	B
483	2	CHLA	21	7	M	B
483	3	CHLA	36	23	I	F
483	4	UNKN	60	3	A	B
483	5	UNKN	13	7	A	B
483	6	UNKN	21	11	A	BL
483	7	UNKN	34	21	A
483	8	UNKN	11	5	A	B
90	1	UNKN	13	3	A	BLK
90	2	CACH	15	6	I	BL
90	3	PSME	15	3	I	BL
90	4	QUCH	13	3	M	BL
90	5	PIAT	34	14	M	FB
90	6	PSME	11	10	I
90	7	PSME	13	4	I	BL
356	1	PIAT	25	3	M	B
356	2	PIAT	16	7	M	B
356	3	PIAT	19	9	M	BL
356	4	PIAT	17	20	M	BFL
356	5	PSME	10	9	I	L
356	6	PIAT	19	17	M	FB
356	7	PIAT	14	7	M	BL
356	8	PIAT	15	9	M	B
356	9	CACH	11	8	I	L
356	10	PIAT	31	14	I	FBL
60	1	PICO	13	4	M	BL
60	2	PICO	22	6	I	L
60	3	PICO	22	6	I	L
60	4	PICO	17	8	I	L
60	5	PICO	31	3	I	BL
60	6	PICO	26	9	I	L
60	7	PICO	28	9	I	L
60	8	PICO	27	9	I	FL
60	9	PICO	32	9	I	FL
532	1	UNKN	29	17	M	B
532	2	PSME	50	9	I	B
532	3	UNKN	38	3	A	B
532	4	PSME	44	7	M	B
532	5	UNKN	26	12	A	B
399	1	UNKN	43	6	A	B
399	2	UNKN	37	8	A	BLC
194	1	PICO	13	5	I	BFL
64	1	PICO	166	7	I	BFL
64	2	PICO	18	9	I	BFL
330	1	PICO	20	7	I	BFL
63	1	PICO	17	5	I	BL
63	2	PICO	32	5	I	B
63	3	PICO	11	3	I	L
290	1	PICO	14	7	I
27	1	PICO	11	7	I	FL
27	2	PICO	10	3	I	BFL
49	1	PICO	19	9	I	FL
148	1	PICO	11	4	M	B
15	1	PICO	15	3	M	LB
15	2	PICO	21	7	M	LB
15	3	PICO	33	14	M	B
281	1	PICO	19	20	M
281	2	PICO	33	25	M
281	3	PSME	60	3	A	B
281	4	PICO	30	13	M	BC
281	5	THPL	33	10	M	B
21	1	UNKN	62	3	A	B
21	2	TSHE	55	3	A	B
21	3	TSHE	14	3	M	B
151	1	PSME	75	19	M	BL
151	2	TSHE	10	3	M	B
151	3	PSME	80	3	M	B
151	4	PSME	54	3	M	B
453	1	PICO	14	11	I
453	1	PICO	15	9	M	L
453	2	PICO	32	8	M	B
453	3	PICO	27	3	M	BL
453	4	PICO	13	3	M	L
453	5	PICO	15	3	M	L
453	6	PICO	30	5	M	BL
453	7	PICO	25	14	A	BL
274	1	CHLA	58	29	I	C
274	2	CHLA	59	30	I
274	3	TSHE	14	8	I	B
274	4	TSHE	13	7	I	BL
274	5	CHLA	21	17	I	B
274	6	CHLA	14	18	M
8	1	CHLA	26	3	I	BL
8	2	CHLA	27	13	I	B
8	3	PICO	35	15	I	BL
8	4	PICO	31	14	I	BFLK
278	1	PISI	12	7	I
278	2	CHLA	81	20	I	FBC
278	3	PICO	11	8	I
278	4	CHLA	22	6	M	BL
278	5	CHLA	27	9	M	FBLC
200	1	PISI	15	12	I
200	2	PISI	18	13	I	LFB
200	3	PISI	20	11	M	B
200	4	PISI	20	10	I	B
200	5	PISI	17	20	I
200	6	PICO	16	7	I	BL
200	7	PSME	23	6	I	FBK
200	8	UNKN	10	6	I	L
200	9	PSME	27	5	I	FBK
200	10	PISI	17	11	I
197	1	PICO	18	9	M	FLB
197	2	PICO	18	3	I	BL
197	3	PICO	15	12	I	F
197	4	PICO	16	11	I
197	5	PICO	11	9	I	F
197	6	PICO	14	3	I
197	7	PICO	11	7	I	B
276	1	PICO	17	7	M	BL
157	1	PICO	11	3	I	FBL
31	1	PICO	12	8	I	CL
73	1	PIAT	12	9	I
73	2	PIAT	14	9	M	B
73	3	PIAT	18	10	M	BF
521	1	PIMO	62	6	M	BC
521	2	PISP	15	7	M	B
521	3	PIMO	24	13	M	B
521	4	PIMO	30	3	M	BC
521	5	PIMO	42	13	M	B
521	6	PIMO	40	24	M
68	1	PISI	20	5	I	B
68	2	PISI	14	11	I	BL
68	3	PISI	42	24	I	F
29	1	PICO	11	4	M	BF
29	2	PICO	10	8	I	L
29	3	PICO	10	8	I	L
29	4	PICO	11	7	I	L
29	5	PICO	10	5	I
526	1	CHLA	82	29	M	C
526	2	CHLA	90	32	M	C
526	3	CHLA	65	28	M	L
526	4	CHLA	50	26	M	C
526	5	UNKN	15	10	M	FB
526	6	CHLA	100	35	M	B
526	7	CHLA	96	31	M	B
526	8	CHLA	46	25	M	C
526	9	CHLA	40	20	M	BC
526	10	CHLA	101	41	M	C
263	1	PIMO	51	23	M
263	2	PIMO	55	21	M
263	3	PIMO	24	6	M	BC
263	4	PIMO	55	20	M
263	5	PIMO	13	10	M
263	6	PIMO	13	11	M
263	7	CHLA	20	6	M	BC
263	8	CHLA	55	17	M	B
263	9	CHLA	60	18	M	B
263	10	PIMO	71	10	M	BC
263	11	PIMO	35	8	M	B
263	12	PIMO	37	18	M	B
530	1	PIMO	50	18	I
530	2	PISP	29	14	M	B
530	3	PISP	13	4	A	B
530	4	PISP	14	4	A
530	5	UNKN	18	8	A
530	6	PISP	15	7	A
530	7	PISP	15	8	A
530	8	PIMO	50	17	M
530	9	UNKN	32	14	M
530	10	PIMO	49	10	M	B
530	11	UNKN	26	3	A	B
530	12	PISP	16	7	A
530	13	PISP	46	13	M	B
530	14	PISP	38	8	M
397	1	PIMO	29	9	M
397	2	PIMO	29	9	M	B
397	3	UNKN	13	5	A	L
397	4	PIMO	12	5	I
397	5	PIMO	13	5	M	FB
397	6	PIMO	13	4	M
397	7	PIMO	22	6	M	B
397	8	PIMO	19	7	M
397	9	PIMO	23	6	A	B
397	10	PIMO	19	7	M
397	11	PIMO	12	4	M
397	12	PIMO	13	4	M	L
339	1	PICO	14	9	M
339	2	PICO	10	4	M	L
339	3	UNKN	99	11	A	FB
339	4	PIAT	12	8	M
339	5	PIAT	14	11	M
392	1	PISP	21	9	M
392	2	UNKN	13	7	A	F
392	3	PISP	17	7	A	B
392	4	PISP	14	3	M	L
392	5	PISP	17	9	M	B
392	6	PICO	15	9	M	B
392	7	PISP	19	4	M	B
392	8	PISP	27	12	M	B
392	9	UNKN	17	12	A	B
392	10	PISP	11	9	A	L
392	11	PISP	18	7	A	BL
392	12	PISP	19	12	M	BL
392	13	PICO	17	5	M	B
392	14	PICO	15	9	M	B
392	15	PISP	17	11	M
392	16	PISP	16	9	A	B
392	17	PIMO	12	9	I
392	18	PISP	17	5	A	BL
474	1	UNKN	50	3	A	BL
135	1	PICO	16	4	M	BCL
135	2	PICO	16	5	M	BL
251	1	PISP	26	14	M	B
251	2	PIMO	37	19	M	B
251	3	PIAT	15	9	M	B
251	4	PIMO	41	19	M	B
251	5	PISP	13	5	M	B
251	6	PISP	11	3	M	B
251	7	PIAT	24	6	M	B
251	8	PISP	71	20	A	F
251	9	UNKN	31	5	A	B
227	1	UNKN	25	13	M	B
227	2	UNKN	17	9	M	BF
227	3	LIDE	12	5	M	BL
227	4	PIAT	32	18	I	BL
227	5	PSME	23	12	I	B
227	6	UNKN	26	10	M	BL
227	7	UNKN	28	12	A	B
227	8	PIAT	25	17	I
227	9	PIAT	30	3	M	B
227	10	PSME	20	3	M	B
131	1	PIMO	33	10	M	FB
131	2	PISP	17	9	A
131	3	PIMO	14	6	M
131	4	PISP	15	4	A	B
131	5	PISP	20	8	M	B
131	6	PIMO	42	10	M	F
131	7	PIMO	21	6	M
131	8	PISP	11	3	I
207	1	PSME	11	5	I
207	2	UNKN	14	6	A	B
207	3	CHLA	19	3	A	B
207	4	UNKN	15	4	A	B
207	5	UNKN	26	3	A	B
207	6	CHLA	99	23	I	B
207	7	CHLA	25	7	M	B
222	1	PSME	110	24	M	LB
94	1	PSME	34	3	M	B
262	1	PIMO	39	13	M
262	2	PIMO	15	8	M	L
262	3	PIMO	17	5	I	B
262	4	PISP	11	3	I	B
262	5	PIMO	16	8	I
262	6	UNKN	14	6	A	BL
262	7	UNKN	13	7	A	B
262	8	PISP	19	8	M
4	1	PICO	18	6	A	BL
4	2	PICO	48	6	M	BL
4	3	PICO	18	4	M	BL
4	4	PICO	18	10	M	BFL
16	1	PSME	11	6	M	BL
16	2	THPL	79	21	M	FBL
16	3	TSHE	47	24	I	FL
16	4	PSME	22	20	I	BL
418	1	PICO	28	16	I	BL
418	2	PSME	18	15	I	B
418	3	PSME	21	3	I	B
152	1	PSME	37	21	I	BF
19	1	PSME	11	9	I	B
19	2	UNKN	18	4	A	B
285	1	PSME	20	18	I	B
285	2	PSME	35	14	I	BK
285	3	PSME	15	17	I	B
156	1	PISI	17	4	M	B
156	2	PISI	22	4	M	B
156	3	PISI	41	11	I	B
23	1	PISI	19	4	M	BL
23	2	PISI	19	30	I
23	3	PISI	15	3	I	BL
23	4	PSME	26	4	I	B
23	5	PISI	16	3	M	B
23	6	PISI	11	5	M	BL
23	7	PISI	18	12	M	FL
23	8	PISI	26	9	I	B
23	9	PISI	22	7	M	B
23	10	PISI	16	10	I	B
23	11	PISI	19	6	I	B
23	12	PISI	20	5	M	B
289	1	PISI	27	17	M	B
289	2	PISI	14	9	M	BL
289	3	PISI	24	8	M	B
289	4	PISI	49	33	I
421	1	TSHE	20	12	I	L
416	1	PSME	16	5	M	B
17	1	TSHE	39	5	M	BC
17	2	TSHE	16	3	I	B
44	1	PICO	21	6	M	FL
3	1	PICO	48	6	M	BL
3	2	PICO	38	5	I	B
3	3	PICO	18	10	M	BFL
3	4	PICO	18	4	M	BL
136	1	PICO	15	6	M	BL
136	2	PICO	18	6	M	BFL
40	1	PICO	12	5	I	FBL
306	1	PICO	12	3	I	BF
306	2	PICO	11	3	I	B
306	3	PICO	13	3	I	BL
306	4	PICO	13	4	I	BF
306	5	PICO	12	4	I	B
38	1	PICO	18	3	I	FBL
43	1	PICO	12	3	I	BL
9	1	PISI	54	17	M	BL
139	1	PICO	25	16	I	LB
139	2	UNKN	11	7	A	B
139	3	PISI	48	3	M	B
467	1	PISI	27	6	I	F
144	1	PICO	10	5	M	B
144	2	UNKN	12	4	A	BL
311	1	PICO	16	6	M	BL
45	1	PICO	10	4	I	B
186	1	PICO	11	7	I	L
187	1	PICO	12	7	I	FB
54	1	PICO	10	5	I	B
271	1	PICO	31	9	M	FL
271	2	PICO	14	5	A	FBL
271	3	PICO	14	4	A	BL
404	1	PICO	16	9	M	FB
404	2	PICO	25	11	M	B
404	3	PICO	17	6	M	BL
404	4	PICO	25	13	M	BL
404	5	PICO	13	3	M	B
404	6	PICO	28	3	I	L
10	1	PICO	40	13	M	BL
10	2	PICO	14	7	M	FBL
10	3	PICO	23	8	M	B
10	4	PICO	12	3	M	BL
10	5	PICO	15	11	M	BL
10	6	PICO	16	9	M	B
277	1	PICO	43	3	M	B
277	2	PICO	17	3	M	BL
138	1	PICO	10	3	I	L
138	2	PICO	16	8	I	FL
138	3	PICO	16	11	I	FL
138	4	PICO	15	3	I	BF
138	5	PICO	14	7	I	FLB
272	1	PICO	32	10	I	BFL
272	2	PICO	16	4	M	B
143	1	PICO	45	13	M	B
12	1	CHLA	60	10	M	B
12	2	UNKN	16	7	A	B
12	3	UNKN	12	6	A	BL
12	4	CHLA	55	13	M	BC
12	5	UNKN	12	5	A	B
12	6	UNKN	14	4	A	B
12	7	UNKN	13	5	A	B
12	8	PSME	12	4	M	B
12	9	UNKN	24	6	A	BC
141	1	PICO	12	9	I	BL
141	2	PICO	21	15	I	FBL
141	3	PICO	10	8	I	F
465	1	PSME	47	17	I	B
465	2	PISI	39	21	I	F
332	1	PISI	17	9	M	B
332	2	PISI	30	27	I	B
66	1	THPL	18	10	I
66	2	THPL	11	6	I
66	3	PISI	39	11	I	BK
199	1	THPL	95	15	A	B
199	2	UNKN	43	10	A	BL
199	3	PISI	15	9	M	BL
199	4	PISI	15	7	M	BL
199	5	PISI	20	16	M	L
199	6	THPL	34	17	I
199	7	THPL	15	9	I	L
199	8	THPL	15	15	I	L
458	1	PICO	13	6	I	BL
458	2	PICO	23	4	I	FL
458	3	PICO	15	10	I	FL
458	4	PICO	12	5	I	L
458	5	PICO	17	6	M	B
267	1	UNKN	26	11	A	BLC
267	2	PICO	46	9	M	BLC
267	3	PICO	22	4	I	BL
267	4	PICO	25	7	M	BL
267	5	PICO	13	3	I	BLF
472	1	UNKN	13	4	A	BL
472	2	PIAT	13	6	M	FL
472	3	PICO	14	7	M	B
259	1	PIAT	26	6	M	BL
259	2	PISP	26	4	A	BC
259	3	PISP	29	9	A	BFL
259	4	PIMO	31	14	M	B
259	5	UNKN	19	11	A	BL
259	6	UNKN	25	3	A	BL
259	7	PIAT	15	3	I	B
259	8	PIAT	16	3	M	B
259	9	CHLA	15	7	A	BL
334	1	PISI	11	7	I
283	1	PSME	14	5	I	B
283	2	TSHE	10	3	I	B
283	3	TSHE	11	5	M	B
283	4	TSHE	31	7	I	BKC
283	5	THPL	44	17	M	B
283	6	PSME	27	9	M	B
283	7	TSHE	10	8	I	BL
283	8	PSME	38	16	M	BL
283	9	TSHE	19	4	I	BL
268	1	PICO	12	3	I	FBL
313	1	PICO	21	3	I	BL
1	1	PICO	14	12	I
1	2	PICO	13	10	I	B
