# Supplementary material for: Describing vegetation characteristics used by two rare forest-dwelling species: Will established reserves provide for coastal marten in Oregon?
Source: PLoS One. 2019 Jan 31;14(1):e0210865. doi: 10.1371/journal.pone.0210865 (PMC6354973; doi:10.1371/journal.pone.0210865)
Supplement: S1 Dataset — (ZIP) [file pone.0210865.s005.zip › Marten_Tree_011317.csv]

PLOT_ID	TREE_NUMBER	SPECIES	DBH	CROWN_RATIO	CROWN_CLASS	NEST_POSITION	NEST_SIZE	DEFECT	HEIGHT
147	1	PICO	19	30	2	0	0	B	5
147	2	PICO	35	40	2	0	0		12
147	3	PICO	16	40	3	0	0	L	5
413	1	PICO	32	20	2	0	0		14
413	2	PSME	48	50	2	0	0	B	18
413	3	PSME	29	30	2	0	0		17
413	4	PICO	30	20	2	0	0	B	10
413	5	PSME	18	20	3	0	0	B	7
413	6	MYCA	17	50	3	0	0	FL	4
99	1	PSME	43	30	3	0	0		22
99	2	PSME	89	30	2	0	0		45
99	3	PSME	32	20	2	0	0		23
99	4	PSME	100	30	2	0	0		47
99	5	PSME	57	30	2	0	0		34
99	6	PSME	96	30	1	0	0		50
99	7	LIDE	48	40	3	0	0	BL	14
99	8	PSME	108	30	1	0	0		46
99	9	PSME	105	40	2	0	0	L	36
99	10	QUCH	28	30	4	0	0	FL	9
210	1	PSME	31	30	2	0	0		33
210	2	PSME	41	30	2	0	0		38
210	3	PSME	35	30	2	0	0		28
210	4	PSME	33	30	3	0	0		23
210	5	PSME	49	30	2	0	0		38
76	1	PSME	50	30	2	0	0		35
76	2	PSME	62	30	1	0	0		44
76	3	PSME	34	30	3	0	0		19
76	4	PSME	46	30	2	0	0		29
420	1	TSHE	26	30	2	0	0		26
420	2	TSHE	51	40	2	0	0		32
420	3	TSHE	47	40	2	0	0		26
420	4	PSME	49	30	2	0	0		27
420	5	PISI	50	30	2	0	0		30
153	1	PSME	81	50	2	0	0		30
153	2	PSME	50	50	2	0	0		25
284	1	PSME	59	60	2	0	0		25
284	2	PSME	12	30	3	0	0		7
284	3	PICO	33	50	2	0	0	L	10
284	4	PICO	18	40	2	0	0	L	9
284	5	PSME	24	60	2	0	0		13
284	6	PICO	22	20	3	0	0	L	6
284	7	PICO	30	30	1	0	0		20
284	8	PSME	20	40	3	0	0		13
284	9	PSME	28	40	2	0	0		15
417	1	PSME	55	40	2	0	0		30
417	2	PSME	89	40	2	0	0	B	31
417	3	PISI	110	60	1	0	0		38
417	4	PSME	80	50	2	0	0	B	33
89	1	PSME	48	30	2	0	0		28
89	2	PSME	44	30	2	0	0		33
89	3	PSME	12	10	4	0	0	L	8
89	4	PSME	33	30	3	0	0		23
89	5	PSME	68	40	1	0	0	L	37
486	1	LIDE	25	40	4	0	0	FL	9
486	2	PSME	40	40	2	0	0		36
486	3	PSME	32	30	2	0	0		32
486	4	PSME	93	40	1	0	0	B	39
486	5	PSME	35	30	2	0	0		24
494	1	TSHE	78	70	1	0	0		32
494	2	LIDE	41	40	2	0	0	L	16
494	3	LIDE	53	40	2	0	0	L	17
494	4	LIDE	28	40	2	0	0		18
228	1	PSME	68	30	1	0	0		35
228	2	PSME	26	30	2	0	0		20
228	3	PSME	14	30	3	0	0		13
228	4	PSME	33	30	2	0	0		23
228	5	PSME	59	40	1	0	0		32
228	6	PIAT	29	20	2	0	0	FL	23
217	1	PSME	35	30	2	0	0		22
217	2	PSME	36	30	2	0	0		21
217	3	PSME	34	40	2	0	0		21
217	4	LIDE	12	30	4	0	0	FL	7
217	5	LIDE	15	30	4	0	0	FL	7
220	1	PSME	77	40	1	0	0		46
220	2	PSME	76	30	1	0	0	L	51
220	3	PSME	95	40	1	0	0		60
489	1	PSME	37	40	1	0	0		23
216	1	PSME	27	20	3	0	0	F	20
216	2	PSME	37	30	2	0	0		33
216	3	PSME	39	30	2	0	0		34
216	4	PSME	37	30	2	0	0	L	32
216	5	PSME	40	30	2	0	0		27
216	6	PSME	46	30	2	0	0		30
81	1	PSME	42	30	1	0	0		38
81	2	PSME	54	30	1	0	0		36
81	3	PSME	40	40	1	0	0		40
347	1	PSME	27	30	2	0	0		22
347	2	PSME	45	30	1	0	0		32
347	3	PSME	45	30	2	0	0		28
347	4	PSME	41	30	1	0	0		33
347	5	PSME	40	30	2	0	0		30
480	1	ALRU	17	10	3	0	0	FL	14
480	2	ALRU	23	10	3	0	0	FL	17
480	3	PSME	63	30	1	0	0	L	36
480	4	PSME	47	30	2	0	0		31
480	5	PSME	47	20	2	0	0		29
480	6	PSME	48	30	2	0	0	L	32
480	7	PSME	48	30	2	0	0		35
77	1	TSHE	65	40	3	0	0		32
77	2	PSME	132	40	1	0	0	L	60
77	3	PSME	135	30	1	0	0	L	62
77	4	TSHE	13	30	4	0	0		9
77	5	TSHE	45	30	3	0	0	L	27
77	6	TSHE	81	50	2	0	0		45
209	1	ARME	17	10	4	0	0	FL	11
209	2	LIDE	11	30	4	0	0	FL	6
209	3	PSME	115	40	1	0	0		42
209	4	PSME	85	40	1	0	0		33
209	5	PSME	74	40	1	0	0		34
488	1	PSME	51	30	2	0	0	L	28
488	2	PSME	43	30	2	0	0		30
488	3	PSME	30	20	3	0	0		23
488	4	PSME	29	30	3	0	0		23
488	5	PSME	15	20	4	0	0	L	9
488	6	PSME	59	30	1	0	0		42
488	7	PSME	26	30	3	0	0		18
109	1	CHLA	213	40	2	0	0	L	49
109	2	TSHE	48	30	3	0	0		30
109	3	CHLA	170	40	2	0	0	L	49
109	4	TSHE	45	40	3	0	0		32
109	5	TSHE	60	30	3	0	0	L	20
109	6	CHLA	131	30	1	0	0	L	54
109	7	PSME	155	30	1	0	0	L	62
109	8	PSME	165	30	1	0	0		80
109	9	PSME	206	30	1	0	0	L	68
508	1	ALRU	31	20	2	0	0	L	24
508	2	ALRU	38	20	2	0	0		30
508	3	TSHE	21	50	4	0	0	L	12
365	1	PSME	147	30	1	0	0		69
365	2	PSME	117	30	2	0	0		55
365	3	PSME	134	30	2	0	0		55
365	4	PSME	93	30	2	0	0		46
365	5	PSME	109	30	2	0	0	L	54
365	6	PSME	54	30	3	0	0		34
365	7	PSME	95	30	2	0	0		48
365	8	PSME	109	30	2	0	0	FB	56
365	9	PSME	127	30	2	0	0		50
476	1	PSME	121	40	1	0	0	L	65
476	2	PSME	117	30	1	0	0	L	54
476	3	PSME	60	30	2	0	0		44
476	4	PSME	62	40	2	0	0		40
476	5	PSME	75	40	2	0	0		48
476	6	PSME	98	40	2	0	0	BD	40
349	1	PSME	49	40	1	0	0		35
349	2	PSME	20	30	2	0	0		21
349	3	PSME	27	30	2	0	0		28
349	4	PSME	35	40	1	0	0		32
349	5	PSME	27	30	2	0	0		30
349	6	LIDE	18	40	3	0	0	L	13
349	7	LIDE	16	30	4	0	0	L	8
349	8	LIDE	32	50	4	0	0	L	7
83	1	PSME	40	30	2	0	0		28
83	2	PSME	43	30	2	0	0		31
83	3	PSME	46	30	2	0	0		31
83	4	PSME	31	30	2	0	0		30
83	5	PSME	31	30	2	0	0		28
83	6	PSME	40	30	2	0	0		33
482	1	PSME	30	10	2	0	0		19
482	2	PSME	39	40	1	0	0		25
482	3	PSME	33	40	1	0	0		24
482	4	PSME	43	30	1	0	0		28
482	5	PSME	48	40	1	0	0		27
482	6	LIDE	11	30	4	0	0	L	9
214	1	PSME	22	20	2	0	0		25
214	2	PSME	29	30	1	0	0		30
214	3	PSME	34	30	2	0	0		23
214	4	PSME	40	30	1	0	0		33
214	5	PSME	34	30	2	0	0		28
511	1	PSME	182	40	1	0	0		63
511	2	TSHE	75	40	2	0	0		45
511	3	PSME	164	40	1	0	0		81
511	4	PSME	161	30	1	0	0		72
511	5	TSHE	67	40	3	0	0		33
511	6	TSHE	72	30	2	0	0		48
385	1	TSHE	37	30	1	0	0		23
385	2	TSHE	16	30	2	0	0		17
385	3	TSHE	18	30	2	0	0		18
385	4	LIDE	10	30	3	0	0	L	9
385	5	LIDE	11	30	3	0	0		9
375	1	CHLA	211	30	2	0	0	LF	36
375	2	TSHE	40	30	3	0	0	BF	26
375	3	PSME	158	40	1	0	0	L	57
375	4	CHLA	207	30	2	0	0	LC	42
375	5	PSME	177	40	1	0	0		55
375	6	CHLA	75	30	2	0	0		41
375	7	PSME	199	40	1	0	0		68
375	8	TSHE	24	20	3	0	0	L	24
375	9	CHLA	103	30	2	0	0		35
375	10	PSME	162	30	1	0	0		80
518	1	PSME	161	40	1	0	0	L	58
518	2	PSME	175	40	1	0	0		74
518	3	TSHE	28	40	3	0	0		19
518	4	PSME	114	30	2	0	0	L	46
518	5	TSHE	44	40	3	0	0		27
518	6	TSHE	36	40	3	0	0		23
518	7	PSME	127	20	2	0	0	B	35
245	1	PSME	62	30	1	0	0		34
245	2	PSME	33	20	2	0	0		27
245	3	PSME	47	30	1	0	0		35
245	4	PSME	60	30	1	0	0		34
245	5	PSME	51	30	2	0	0		31
245	6	PSME	53	30	2	0	0		31
243	1	TSHE	91	40	2	0	0		50
243	2	TSHE	18	20	4	0	0		12
243	3	CHLA	121	40	2	0	0		41
243	4	TSHE	33	30	3	0	0		29
243	5	PSME	153	30	1	0	0	L	58
243	6	PSME	133	40	1	0	0	L	50
243	7	PSME	143	20	2	0	0	B	41
509	1	CHLA	116	30	2	0	0		42
509	2	CHLA	121	30	2	0	0		49
509	3	PSME	135	30	1	0	0	L	67
509	4	CHLA	68	30	2	0	0		40
509	5	PSME	171	30	1	0	0		68
509	6	PSME	145	40	1	0	0		70
509	7	PSME	121	30	1	0	0		71
509	8	CHLA	115	30	2	0	0	L	51
509	9	TSHE	101	40	3	0	0	BL	22
509	10	TABR	28	40	4	0	0	FL	13
242	1	CHLA	25	30	4	0	0		16
242	2	CHLA	140	30	1	0	0		47
242	3	CHLA	121	30	2	0	0		41
242	4	CHLA	155	30	1	0	0		59
242	5	TSHE	49	20	3	0	0		33
242	6	TSHE	39	40	3	0	0		27
242	7	CHLA	145	30	1	0	0	L	49
242	8	CHLA	93	30	2	0	0		38
242	9	CHLA	152	30	1	0	0		56
133	1	PIMO	16	30	4	0	0		10
133	2	TSHE	29	50	3	0	0		16
133	3	CHLA	18	30	4	0	0		11
133	4	CHLA	17	30	4	0	0		9
133	5	CHLA	38	20	3	0	0		15
133	6	CHLA	42	30	3	0	0		19
133	7	PSME	105	40	1	0	0	L	36
133	8	CHLA	93	20	1	0	0	BC	33
266	1	PSME	64	30	1	0	0		29
266	2	CHLA	82	40	1	0	0		29
266	3	CHLA	131	30	1	0	0		39
266	4	PSME	88	30	1	0	0		30
266	5	CHLA	72	30	2	0	0	L	23
266	6	CHLA	106	40	1	0	0		33
113	1	PSME	29	10	3	0	0	B	12
113	2	PSME	41	40	2	0	0		24
113	3	CHLA	95	30	1	0	0		41
113	4	PSME	23	30	3	0	0		17
113	5	PSME	51	30	1	0	0		31
113	6	PSME	19	30	3	0	0		15
113	7	LIDE	13	20	4	0	0	FL	5
113	8	CHLA	56	30	2	0	0		23
512	1	PSME	72	30	1	0	0		47
512	2	PSME	70	30	2	0	0	L	38
512	3	PSME	73	40	2	0	0		36
512	4	PSME	58	30	2	0	0		40
512	5	CACH	41	30	3	0	0	L	19
512	6	PSME	82	40	1	0	0		47
512	7	CHLA	87	40	2	0	0		45
378	1	TSHE	29	30	3	0	0		20
378	2	TSHE	43	40	3	0	0	L	28
378	3	TSHE	30	40	3	0	0	L	25
378	4	PSME	152	30	1	0	0	L	50
378	5	TSHE	35	40	2	0	0		29
378	6	TSHE	28	30	3	0	0		25
112	1	PSME	148	40	1	0	0	L	56
112	2	TSHE	46	40	3	0	0		29
112	3	PSME	110	30	2	0	0	L	45
112	4	TSHE	90	40	2	0	0		49
112	5	PSME	123	30	1	0	0	L	56
112	6	PSME	125	40	2	0	0	L	45
112	7	PSME	128	30	1	0	0		72
112	8	PSME	160	30	1	0	0		70
112	9	PSME	129	30	1	0	0		64
112	10	TSHE	71	40	2	0	0		50
112	11	PSME	156	30	1	0	0		57
126	1	CHLA	107	30	1	0	0	L	26
126	2	CHLA	75	40	1	0	0		28
126	3	CHLA	77	30	1	0	0		28
341	1	PSME	83	40	1	0	0		48
341	2	PSME	59	40	2	0	0		35
341	3	PSME	59	40	2	0	0		36
341	4	PSME	114	40	1	0	0		63
341	5	PSME	87	40	1	0	0		57
341	6	PSME	34	40	2	0	0		31
360	1	PSME	81	20	2	0	0		43
360	2	PSME	84	40	2	0	0	L	50
360	3	PSME	134	30	1	0	0		59
360	4	PSME	108	30	2	0	0		54
360	5	PSME	101	30	2	0	0	F	45
360	6	PSME	82	30	2	0	0		40
493	1	PSME	81	40	1	0	0	L	48
493	2	PSME	95	30	1	0	0		44
493	3	PSME	90	30	1	0	0		49
493	4	PSME	103	30	1	0	0		54
493	5	PSME	98	40	2	0	0		39
493	6	PSME	122	40	1	0	0	FL	46
379	1	PSME	127	30	1	0	0		71
379	2	CHLA	151	30	2	0	0		45
379	3	PSME	162	30	1	0	0		63
379	4	TSHE	93	50	2	0	0		59
379	5	PSME	121	40	1	0	0		69
379	6	PSME	108	30	2	0	0		58
379	7	TSHE	64	40	3	0	0	L	33
379	8	TSHE	57	40	3	0	0		38
379	9	PSME	105	30	2	0	0		58
379	10	PSME	142	40	1	0	0		72
379	11	PSME	92	30	2	0	0		60
246	1	CHLA	52	30	3	0	0		26
246	2	PSME	115	20	1	0	0	L	47
246	3	CHLA	146	30	2	0	0	L	48
246	4	CHLA	150	30	2	0	0	L	44
246	5	PSME	146	40	1	0	0	L	44
246	6	PSME	130	30	1	0	0		43
246	7	TSHE	24	30	3	0	0		21
246	8	PSME	153	40	1	0	0	L	60
246	9	CHLA	109	30	2	0	0		38
246	10	CHLA	39	30	3	0	0		22
246	11	PSME	62	30	3	0	0	L	34
246	12	PSME	113	30	2	0	0	FL	38
246	13	PSME	58	30	2	0	0		38
246	14	PSME	83	30	1	0	0	L	54
95	1	TSHE	68	50	1	0	0		29
95	2	TSHE	32	40	2	0	0		16
95	3	TSHE	15	40	3	0	0		12
95	4	PSME	19	40	2	0	0		16
95	5	PSME	32	50	1	0	0		24
361	1	TSHE	53	60	1	0	0		34
87	1	PSME	89	40	1	0	0		47
87	2	PSME	71	40	1	0	0		51
87	3	PSME	101	40	1	0	0		52
353	1	LIDE	17	80	3	0	0		5
525	1	CHLA	85	30	1	0	0		30
264	1	PIMO	34	20	2	0	0		16
492	1	PSME	33	60	2	0	0		23
492	2	PIAT	46	50	2	0	0	F	25
223	1	PSME	126	40	1	0	0	L	41
223	2	PSME	89	40	1	0	0		41
223	3	PSME	102	50	1	0	0		39
226	1	PSME	69	40	2	0	0		44
226	2	QUCH	11	10	4	0	0	BL	6
226	3	QUCH	17	30	3	0	0	L	15
226	4	PSME	54	30	3	0	0	B	24
226	5	PSME	94	40	1	0	0	F	42
226	6	PSME	40	30	3	0	0		26
226	7	PSME	73	30	2	0	0		41
226	8	PSME	89	40	1	0	0		46
226	9	PSME	80	40	1	0	0		45
93	1	PSME	141	40	1	0	0		42
93	2	PSME	96	30	1	0	0		54
93	3	PSME	168	40	1	0	0		52
93	4	PSME	140	40	1	0	0	L	56
93	5	PSME	81	30	2	0	0		42
93	6	PSME	70	30	2	0	0	L	35
93	7	PSME	146	40	1	0	0	F	58
93	8	PSME	114	30	1	0	0		55
93	9	PSME	147	30	1	0	0	F	52
350	1	TSHE	64	40	2	0	0		34
350	2	TSHE	55	40	2	0	0		35
350	3	PSME	38	30	3	0	0		23
350	4	PSME	29	20	2	0	0		32
350	5	TSHE	66	40	1	0	0		44
350	6	TSHE	36	30	3	0	0		27
350	7	TSHE	38	40	2	0	0		35
84	1	PSME	38	20	2	0	0		25
84	2	PSME	41	30	2	0	0		35
84	3	PSME	37	30	2	0	0		28
84	4	PSME	32	30	2	0	0		26
84	5	PSME	57	40	2	0	0		30
84	6	PSME	44	30	2	0	0		27
230	1	PSME	212	40	1	0	0		68
230	2	PSME	174	40	2	0	0		49
230	3	PSME	133	40	1	0	0	L	72
230	4	PSME	86	30	2	0	0	L	56
230	5	PSME	206	40	1	0	0		73
230	6	PSME	161	40	1	0	0		75
230	7	LIDE	57	40	3	0	0	L	18
230	8	LIDE	35	40	3	0	0	L	32
230	9	LIDE	60	40	3	0	0	L	29
97	1	PSME	180	40	1	0	0	L	51
97	2	PSME	144	30	1	0	0		63
97	3	PSME	97	40	1	0	0		71
97	4	PSME	102	30	1	0	0	FL	54
97	5	PSME	89	40	2	0	0		39
97	6	LIDE	73	40	3	0	0	L	26
192	1	PICO	39	30	1	0	0		17
447	1	PISI	31	40	1	0	0	L	14
447	2	PICO	32	20	1	0	0	FL	14
447	3	PICO	45	30	1	0	0	FL	16
447	4	PICO	28	30	2	0	0	FL	14
188	1	PICO	20	20	2	0	0		13
188	2	PICO	24	20	2	0	0	L	16
292	1	PICO	18	30	2	0	0		10
292	2	PICO	19	20	2	0	0		11
191	1	PICO	14	30	2	0	0		8
191	2	PICO	19	30	2	0	0		13
191	3	PICO	14	40	2	0	0		9
436	1	PISI	26	50	2	0	0		10
436	2	PICO	32	30	2	0	0	FL	8
436	3	PICO	16	40	2	0	0	L	9
69	1	TSHE	60	40	2	0	0		30
69	2	PISI	198	60	1	0	0	DB	45
69	3	PISI	167	60	1	0	0	DB	37
69	4	PISI	205	50	1	0	0	DB	58
69	5	PISI	92	30	2	0	0	F	28
69	6	PISI	98	50	1	0	0	F	36
69	7	TSHE	54	40	2	0	0		18
298	1	PICO	16	40	2	0	0	F	8
37	1	PICO	18	40	2	0	0	L	9
34	1	PICO	23	40	2	0	0		14
34	2	PICO	22	10	2	0	0		13
34	3	PICO	30	20	2	0	0	F	12
34	4	PICO	27	30	2	0	0		12
34	5	PICO	14	10	2	0	0		12
36	1	PICO	18	40	2	0	0		13
36	2	PICO	16	50	2	0	0		14
307	1	PICO	36	80	1	0	0	F	9
335	1	TSHE	56	60	2	0	0		23
335	2	TSHE	60	70	2	0	0	L	24
335	3	TSHE	57	40	2	0	0	L	26
335	4	ALRU	26	30	3	0	0	L	13
335	5	ALRU	22	40	3	0	0	L	14
336	1	PISI	36	60	2	0	0	F	18
336	2	PISI	62	60	2	0	0		29
336	3	PISI	65	70	2	0	0		26
203	1	TSHE	95	70	2	0	0		42
203	2	TSHE	109	60	2	0	0		44
203	3	PISI	133	70	2	0	0	LB	45
203	4	TSHE	97	70	2	0	0		44
203	5	TSHE	29	50	3	0	0		18
203	6	PISI	127	70	1	0	0		45
203	7	TSHE	70	40	2	0	0	F	38
70	1	TSHE	94	50	2	0	0		35
70	2	TSHE	43	20	2	0	0		28
70	3	TSHE	47	30	2	0	0		28
70	4	PISI	48	30	2	0	0		34
70	5	TSHE	44	30	2	0	0		30
70	6	TSHE	75	40	2	0	0		40
70	7	PISI	66	30	2	0	0		34
468	1	ALRU	21	30	3	0	0	L	10
468	2	PISI	40	60	2	0	0		21
468	3	ALRU	29	30	2	0	0	F	20
468	4	PISI	50	70	2	0	0		20
468	5	PISI	20	60	3	0	0		11
468	6	PISI	22	50	2	0	0		12
468	7	TSHE	23	50	3	0	0		10
32	1	PICO	25	40	2	0	0	F	6
32	2	PICO	26	50	2	0	0	F	7
32	3	PICO	21	30	2	0	0	F	6
32	4	PICO	16	40	2	0	0	F	8
32	5	PICO	34	40	2	0	0	F	8
32	6	PICO	17	30	2	0	0	F	7
165	1	PICO	25	80	2	0	0		6
129	1	PIMO	46	90	1	0	0	F	22
398	1	CHLA	88	10	2	0	0	BC	14
398	2	PIMO	26	80	2	0	0		16
398	3	CHLA	65	60	2	0	0		24
398	4	CHLA	60	50	2	0	0		24
398	5	CHLA	90	10	2	0	0	DB	18
398	6	CHLA	40	50	2	0	0		14
398	7	CHLA	61	50	2	0	0		23
398	8	PIMO	34	30	2	0	0	F	18
393	1	CHLA	72	30	2	0	0	B	30
393	2	CHLA	68	10	2	0	0	B	27
393	3	CHLA	44	30	2	0	0	B	16
393	4	CHLA	120	40	2	0	0	F	27
393	5	CHLA	74	30	2	0	0		25
393	6	PSME	54	40	2	0	0	B	16
114	1	CHLA	65	50	1	0	0	B	20
338	1	PSME	104	30	2	0	0		50
338	2	PSME	73	40	2	0	0		51
338	3	PSME	119	40	2	0	0		59
338	4	PSME	100	50	2	0	0		52
338	5	PSME	109	40	2	0	0		50
338	6	PSME	72	40	2	0	0		45
338	7	TSHE	26	20	3	0	0		16
72	1	TSHE	18	30	3	0	0		20
72	2	PSME	50	40	2	0	0		43
72	3	PSME	57	40	2	0	0		37
72	4	PSME	107	50	1	0	0		52
72	5	PSME	103	50	1	0	0		53
72	6	PSME	59	40	2	0	0		40
72	7	CHLA	39	20	3	0	0	F	23
72	8	PSME	100	30	1	0	0		60
72	9	TSHE	23	30	3	0	0		24
72	10	PSME	85	30	2	0	0		50
204	1	PISI	50	40	2	0	0		28
204	2	TSHE	63	30	2	0	0	F	23
204	3	PICO	25	10	3	0	0		17
204	4	PISI	41	30	2	0	0		25
204	5	PISI	29	30	2	0	0		26
204	6	PISI	40	30	2	0	0		27
204	7	PISI	18	20	3	0	0		21
204	8	PISI	46	40	2	0	0		29
204	9	PISI	53	40	2	0	0		30
204	10	PISI	43	30	2	0	0		21
241	1	PSME	24	10	2	0	0		24
241	2	PSME	34	10	2	0	0		26
241	3	PSME	31	20	2	0	0		26
241	4	PSME	45	20	2	0	0		29
241	5	PSME	17	20	3	0	0		18
241	6	PSME	32	10	2	0	0		27
241	7	PSME	45	20	2	0	0		32
241	8	PSME	29	10	2	0	0		26
241	9	PSME	38	20	2	0	0		30
241	10	PSME	50	30	2	0	0		34
75	1	PSME	57	40	2	0	0		32
75	2	PSME	30	30	2	0	0		28
75	3	PSME	40	30	2	0	0		30
75	4	PSME	35	20	2	0	0		32
75	5	PSME	32	30	2	0	0		31
75	6	PSME	70	40	2	0	0		35
75	7	PSME	72	30	2	0	0		31
88	1	PSME	44	40	2	0	0		35
88	2	PSME	43	40	2	0	0		30
80	1	TSHE	28	40	3	0	0		17
80	2	PSME	70	30	1	0	0		43
80	3	TSHE	25	50	3	0	0		16
80	4	CHLA	70	50	1	0	0		35
80	5	TSHE	35	30	3	0	0		16
80	6	TSHE	62	40	1	0	0		43
80	7	TSHE	57	40	1	0	0		37
479	1	PSME	106	30	1	0	0	BF	28
479	2	PSME	29	30	2	0	0		22
479	3	CACH	27	30	2	0	0		19
479	4	CACH	29	30	2	0	0		19
479	5	CACH	27	30	2	0	0		18
479	6	TSHE	10	40	4	0	0		8
479	7	PIMO	78	30	1	0	0		44
479	8	PSME	126	50	1	0	0		49
359	1	PSME	44	50	2	0	0		27
359	2	PSME	42	50	2	0	0		27
359	3	PSME	18	40	3	0	0		12
491	1	TSHE	27	50	2	0	0		25
491	2	TSHE	29	50	2	0	0		24
491	3	TSHE	41	60	2	0	0		25
491	4	ALRU	43	30	2	0	0	L	23
491	5	ALRU	42	30	2	0	0	L	25
118	1	CHLA	85	20	1	0	0		24
118	2	CHLA	46	50	2	0	0		12
118	3	CHLA	75	30	2	0	0		21
118	4	PIMO	27	50	2	0	0		15
517	1	PIMO	10	60	2	0	0		5
247	1	CHLA	46	50	2	0	0	B	14
247	2	PSME	21	40	2	0	0		9
247	3	PIMO	20	30	2	0	0		11
471	1	PSME	101	20	2	0	0	B	54
471	2	PSME	94	30	2	0	0		60
471	3	PSME	65	20	2	0	0		44
471	4	PSME	91	40	2	0	0		50
471	5	PSME	126	20	2	0	0	B	52
471	6	PSME	95	30	2	0	0		61
471	7	PSME	122	30	2	0	0		50
471	8	PSME	102	30	2	0	0		56
471	9	PSME	94	40	2	0	0		60
471	10	PSME	95	30	2	0	0		58
205	1	PSME	140	40	1	0	0		54
205	2	CHLA	49	30	3	0	0		30
205	3	CHLA	24	20	3	0	0		16
205	4	PSME	106	30	2	0	0		55
205	5	CHLA	21	10	4	0	0	B	11
205	6	PSME	109	30	2	0	0		53
205	7	PSME	74	20	2	0	0		42
205	8	CHLA	74	20	2	0	0		45
205	9	CHLA	70	30	2	0	0		43
205	10	PSME	103	30	2	0	0	F	45
132	1	PIMO	18	10	2	0	0	D	11
132	2	CHLA	10	10		0	0		5
132	3	CHLA	62	50	1	0	0	B	11
513	1	CHLA	34	30	2	0	0	B	16
513	2	CHLA	64	30	2	0	0		24
513	3	CHLA	28	30	2	0	0	B	20
513	4	PSME	61	30	2	0	0		27
513	5	CHLA	63	50	1	0	0	B	25
256	1	PIMO	21	40	2	0	0		14
256	2	PIMO	21	30	2	0	0		13
256	3	PSME	65	70	1	0	0		23
499	1	PSME	26	90	2	0	0		15
499	2	PSME	31	90	2	0	0		19
236	1	PSME	53	40	2	0	0		33
236	2	PSME	51	40	2	0	0		36
236	3	PSME	45	30	2	0	0		32
236	4	PSME	24	10	3	0	0		23
236	5	PSME	58	30	2	0	0		38
236	6	PSME	31	30	2	0	0		34
236	7	PSME	45	20	2	0	0		32
236	8	PSME	42	20	2	0	0		32
234	1	PSME	25	10	2	0	0		26
234	2	PSME	48	20	2	0	0		33
234	3	PSME	43	30	2	0	0		32
234	4	PSME	55	30	2	0	0		37
234	5	PSME	43	20	2	0	0		33
234	6	PSME	50	30	2	0	0		37
234	7	PSME	45	30	2	0	0		34
101	1	PSME	55	40	2	0	0		32
101	2	PSME	42	40	2	0	0		24
101	3	PSME	40	40	2	0	0		26
101	4	PSME	32	40	2	0	0		20
101	5	PSME	55	50	2	0	0		25
101	6	PSME	33	50	2	0	0		25
101	7	PSME	48	50	2	0	0		26
500	1	PSME	41	50	2	0	0		26
500	2	PSME	11	30	3	0	0		9
500	3	PSME	10	20	4	0	0		6
500	4	PSME	13	40	3	0	0		10
500	5	PSME	63	40	2	0	0		31
500	6	PSME	50	40	2	0	0		28
500	7	PSME	49	50	2	0	0		26
500	8	PSME	32	40	2	0	0		25
500	9	PSME	35	50	2	0	0		25
502	1	PSME	50	40	2	0	0		25
502	2	PSME	44	30	2	0	0		25
502	3	PSME	37	40	2	0	0		20
502	4	PSME	76	60	2	0	0		25
502	5	PSME	60	60	2	0	0	F	23
359	1	CACH	16	30	2	0	0		12
359	2	CACH	18	30	2	0	0		12
359	3	CACH	12	30	2	0	0		12
359	4	CACH	11	20	3	0	0	B	8
359	5	CACH	10	10	3	0	0	B	9
359	6	CACH	10	30	2	0	0		11
359	7	CACH	12	20	3	0	0	B	7
359	8	CACH	16	30	2	0	0		12
359	9	CACH	13	40	2	0	0		11
359	10	CACH	10	10	3	0	0		6
359	11	CACH	17	40	2	0	0		13
359	12	PSME	67	40	1	0	0		29
92	1	PSME	17	80	1	0	0		11
372	1	PSME	53	40	2	0	0		26
372	2	PSME	53	20	2	0	0		28
372	3	PSME	49	30	2	0	0		28
372	4	PSME	52	30	2	0	0		30
372	5	PSME	21	10	3	0	0	B	15
372	6	PSME	46	30	2	0	0		29
372	7	PSME	35	20	2	0	0		23
372	8	PSME	42	30	2	0	0		27
106	1	PSME	37	60	2	0	0		20
106	2	PSME	39	40	2	0	0		27
106	3	PSME	39	50	2	0	0		28
106	4	PSME	29	40	2	0	0		18
106	5	PSME	40	50	2	0	0		17
239	1	PSME	40	50	2	0	0		26
239	2	PSME	20	40	2	0	0		19
239	3	PSME	37	40	2	0	0		22
239	4	PSME	25	30	2	0	0		19
239	5	PSME	28	30	2	0	0		18
369	1	PSME	50	40	2	0	0		30
369	2	PSME	33	40	2	0	0		25
369	3	PSME	48	50	2	0	0		26
369	4	PSME	25	20	3	0	0		14
103	1	PSME	42	30	2	0	0		25
103	2	PSME	42	30	2	0	0		25
103	3	PSME	42	50	2	0	0	F	21
103	4	PSME	32	40	2	0	0		24
103	5	PSME	21	40	2	0	0		21
103	6	PSME	18	30	2	0	0		19
103	1	TSHE	12	80	2	0	0		5
215	1	PSME	62	30	1	0	0		47
215	2	PSME	65	30	1	0	0	B	40
215	3	PSME	33	40	2	0	0		23
215	4	PSME	64	30	1	0	0		38
215	5	PSME	49	40	2	0	0	BD	32
215	6	PSME	52	30	1	0	0		41
475	1	PSME	43	50	2	0	0		24
475	1	PSME	20	30	2	0	0		16
373	1	PSME	30	50	2	0	0		21
373	2	PSME	14	20	3	0	0		11
373	3	PSME	17	40	3	0	0		10
373	4	PSME	19	40	2	0	0		11
373	5	PSME	26	60	2	0	0		16
373	6	PSME	22	60	2	0	0		16
240	1	PSME	14	50	2	0	0		4
240	2	PSME	18	50	2	0	0		7
240	3	PSME	26	70	2	0	0		12
240	4	PSME	15	30	2	0	0		9
240	5	PSME	16	40	2	0	0		9
506	1	PSME	25	70	2	0	0	F	12
506	2	QUCH	20	50	2	0	0	FL	9
506	3	QUCH	27	60	2	0	0	FL	8
506	4	QUCH	39	70	2	0	0	FL	15
485	1	CACH	17	60	3	0	0		12
485	2	CACH	26	50	2	0	0		18
485	3	CACH	27	50	2	0	0		18
485	4	PSME	51	40	2	0	0		28
485	5	PSME	50	30	2	0	0		27
477	1	PSME	16	40	2	0	0		11
477	2	PSME	16	40	2	0	0		10
477	3	PSME	23	50	2	0	0		15
78	1	TSHE	15	60	3	0	0		13
78	2	PSME	39	40	2	0	0		26
78	3	PSME	34	40	2	0	0		25
78	4	PSME	19	30	2	0	0		21
78	5	PSME	19	40	2	0	0		20
78	6	CHLA	16	50	3	0	0		10
346	1	PSME	24	90	2	0	0		14
342	1	PSME	45	50	1	0	0	B	24
342	2	PSME	56	40	1	0	0		33
342	3	QUCH	33	30	2	0	0	LF	10
342	4	QUCH	25	10	2	0	0	FL	8
342	5	QUCH	25	40	2	0	0	FL	5
342	6	LIDE	26	40	2	0	0	FL	12
481	1	PSME	45	60	1	0	0		26
481	2	PSME	15	30	2	0	0		15
481	3	PSME	21	10	2	0	0		22
481	4	PSME	25	30	2	0	0		23
481	5	PSME	30	30	2	0	0		20
348	1	PSME	83	30	1	0	0		47
348	2	PSME	47	30	2	0	0		35
348	3	PSME	50	50	2	0	0		35
348	4	PSME	106	50	1	0	0		46
348	5	PSME	53	40	2	0	0		25
348	6	PIMO	95	30	1	0	0		47
487	1	CACH	20	30	3	0	0		13
487	2	CACH	18	50	3	0	0		10
487	3	PSME	46	50	2	0	0		10
487	4	CACH	20	50	2	0	0	F	13
487	5	PSME	54	50	2	0	0		30
487	6	LIDE	32	40	2	0	0	B	8
91	1	PSME	80	40	2	0	0		41
91	2	PSME	90	50	1	0	0		45
91	3	CACH	25	40	2	0	0		14
91	4	CACH	27	30	2	0	0		12
91	5	CACH	15	50	3	0	0		10
91	6	CACH	15	10	4	0	0	B	4
91	7	CACH	12	10	4	0	0	B	4
91	8	PSME	88	30	1	0	0	LF	40
91	9	PSME	33	30	2	0	0		22
86	1	CACH	16	40	3	0	0		14
86	2	CACH	18	30	2	0	0		13
86	3	CACH	48	40	2	0	0	F	23
86	4	PSME	40	30	2	0	0		32
86	5	PSME	53	40	1	0	0		37
86	6	CACH	36	30	3	0	0		16
221	1	PSME	70	30	2	0	0		45
221	2	PSME	98	40	2	0	0		55
221	3	PSME	40	30	2	0	0		41
221	4	PSME	56	40	2	0	0		54
221	5	PSME	95	40	2	0	0		63
221	6	PSME	32	50	2	0	0	F	26
221	7	PSME	78	40	2	0	0		51
208	1	PSME	46	20	2	0	0		36
208	2	PSME	56	40	2	0	0		37
208	3	PSME	35	30	2	0	0		21
208	4	PSME	60	30	2	0	0		35
208	5	PSME	45	30	2	0	0		32
206	1	PIAT	17	30	1	0	0		13
473	1	PSME	40	50	2	0	0		25
473	2	PSME	31	60	1	0	0		21
473	3	CACH	12	40	3	0	0		5
366	1	PSME	20	20	3	0	0	BF	14
366	2	PSME	21	20	2	0	0		23
366	3	PSME	21	10	3	0	0	F	15
366	4	PSME	34	20	2	0	0		29
366	5	PSME	35	30	2	0	0		26
366	6	PSME	62	30	2	0	0		39
366	7	PSME	51	30	2	0	0		35
366	8	PSME	47	30	2	0	0		31
366	9	PSME	49	30	2	0	0		30
366	10	PSME	138	40	1	0	0		36
490	1	TSHE	26	40	3	0	0		17
490	2	PSME	30	30	2	0	0		23
490	3	CACH	23	40	3	0	0	L	11
490	4	PSME	81	40	1	0	0		49
490	5	CACH	32	60	3	0	0		14
490	6	PSME	80	40	1	0	0		43
354	1	PSME	45	30	2	0	0		40
354	2	PSME	43	20	2	0	0		35
354	3	PSME	34	30	2	0	0		30
354	4	PSME	41	30	2	0	0		32
354	5	PSME	29	30	2	0	0		21
354	6	PSME	32	20	2	0	0		28
219	1	PSME	57	30	2	0	0		42
219	2	PSME	50	30	2	0	0		39
219	3	PSME	54	30	2	0	0		33
219	4	PSME	42	40	2	0	0		29
370	1	PSME	91	50	1	0	0		30
370	2	PSME	103	50	1	0	0		35
104	1	PSME	39	30	2	0	0		23
104	2	PSME	26	20	2	0	0		23
104	3	PSME	45	30	2	0	0		25
104	4	PSME	27	20	2	0	0		23
104	5	PSME	50	30	2	0	0		27
104	6	PSME	28	20	2	0	0	F	13
104	7	PSME	47	30	2	0	0		25
104	8	PSME	45	20	2	0	0		24
104	9	PSME	38	40	2	0	0		26
104	10	PSME	30	30	2	0	0		22
107	1	PSME	24	30	2	0	0		23
107	2	PSME	32	20	2	0	0		23
107	3	PSME	22	20	2	0	0		24
107	4	PSME	41	30	2	0	0		29
107	5	PSME	40	30	2	0	0		25
107	6	PSME	34	30	2	0	0		22
107	7	PSME	20	20	3	0	0		17
107	8	PSME	50	40	2	0	0		25
107	9	PSME	38	50	2	0	0		24
507	1	PSME	13	30	3	0	0		11
507	2	PSME	32	30	2	0	0		24
507	3	PSME	42	50	2	0	0		28
507	4	PSME	33	40	2	0	0		24
507	5	PSME	42	30	2	0	0		29
507	6	PSME	17	30	3	0	0		14
374	1	PSME	16	20	2	0	0		17
374	2	PSME	43	30	2	0	0		23
374	3	PSME	41	30	2	0	0		24
374	4	PSME	29	10	2	0	0		19
374	5	PSME	32	30	2	0	0		22
374	6	PSME	15	10	3	0	0		16
374	7	LIDE	16	40	2	0	0	L	11
374	8	LIDE	14	20	2	0	0	L	11
374	9	LIDE	18	50	2	0	0	F	14
470	1	PISI	60	40	2	0	0	F	26
470	2	PISI	55	40	2	0	0		24
470	3	PISI	44	30	2	0	0		24
470	4	PISI	40	30	2	0	0		23
71	1	PISI	86	40	2	0	0		30
71	2	PISI	50	40	2	0	0		26
71	3	PISI	63	40	2	0	0		30
71	4	PISI	33	30	3	0	0		23
71	5	PISI	40	30	3	0	0	L	15
71	6	PISI	55	30	2	0	0		26
71	7	PISI	39	30	2	0	0		29
71	8	PISI	37	40	2	0	0	B	20
71	9	PISI	20	30	4	0	0		12
71	10	PISI	61	40	2	0	0		30
71	11	PISI	35	30	2	0	0		28
337	1	PICO	42	30	1	0	0	L	18
337	2	PICO	35	20	2	0	0	F	13
337	3	PICO	40	40	2	0	0		13
337	4	PICO	25	20	2	0	0		15
337	5	PICO	30	40	2	0	0	B	9
503	1	PSME	20	80	2	0	0		13
503	2	PIAT	19	20	2	0	0		14
503	3	PIAT	16	30	2	0	0		13
503	4	PIAT	20	30	2	0	0		16
108	1	PSME	45	30	2	0	0		27
108	2	PSME	36	20	2	0	0		25
108	3	PSME	23	20	3	0	0	F	20
108	4	PSME	37	30	2	0	0		31
108	5	PSME	35	30	2	0	0		29
108	6	PSME	52	30	2	0	0		33
108	7	PSME	31	20	2	0	0		27
108	8	PSME	15	30	3	0	0		18
108	9	PSME	25	20	2	0	0		27
108	10	PSME	24	20	2	0	0		25
108	11	PSME	21	20	2	0	0	F	24
340	1	PIMO	75	50	1	0	0		28
340	2	PSME	19	40	3	0	0		9
340	3	PSME	56	70	2	0	0		25
340	4	PSME	40	60	2	0	0		20
528	1	PIMO	36	30	2	0	0	D	17
528	2	PSME	17	40	2	0	0		14
255	1	PIMO	52	50	1	0	0		28
122	1	CHLA	23	30	2	0	0		8
122	2	CHLA	48	30	2	0	0		17
122	3	PIMO	42	40	1	0	0		27
127	1	PSME	90	50	1	0	0		30
127	2	CHLA	55	40	2	0	0		18
127	3	CHLA	57	30	2	0	0		20
127	4	CHLA	84	30	2	0	0		27
127	5	CHLA	70	40	2	0	0		23
391	1	PIMO	60	50	1	0	0		24
258	1	PSME	47	60	1	0	0		22
258	2	PSME	52	70	1	0	0		20
531	1	PICO	20	60	1	0	0		11
531	2	PICO	15	40	2	0	0		9
531	3	PIMO	19	20	3	0	0		4
531	4	PIMO	33	40	1	0	0		14
265	1	PIMO	27	60	2	0	0		15
265	2	CHLA	59	30	2	0	0	D	23
265	3	CHLA	35	20	3	0	0	B	8
265	4	CHLA	66	40	1	0	0		26
265	5	CHLA	38	50	2	0	0		18
265	6	CHLA	61	30	2	0	0		24
123	1	CHLA	53	40	1	0	0	B	16
123	2	CHLA	58	30	2	0	0		18
123	3	CHLA	76	40	1	0	0		31
395	1	PSME	39	40	2	0	0		19
395	2	PSME	53	60	2	0	0		20
395	3	PIMO	44	30	2	0	0		22
529	1	PSME	84	70	1	0	0		37
529	2	PSME	123	60	2	0	0		35
529	3	PSME	150	40	2	0	0		46
529	4	PSME	120	50	1	0	0	F	44
130	1	PSME	58	40	2	0	0		24
130	2	PSME	54	30	2	0	0		27
130	3	PSME	70	50	2	0	0		26
130	4	PSME	120	60	2	0	0		30
524	1	PSME	17	90	1	0	0		8
125	1	PSME	13	80	2	0	0		5
396	1	CHLA	77	30	1	0	0	D	22
396	2	CHLA	85	50	1	0	0		21
14	1	PSME	35	60	1	0	0	F	14
18	1	PSME	53	50	1	0	0		35
18	2	PSME	54	30	2	0	0		26
18	3	THPL	23	70	3	0	0		10
18	4	THPL	15	40	3	0	0		8
18	5	THPL	61	70	2	0	0		22
20	1	PISI	77	60	1	0	0		34
20	2	PSME	60	40	2	0	0		27
20	3	PSME	52	60	2	0	0		25
355	1	PSME	37	30	2	0	0		33
355	2	PSME	39	30	2	0	0	L	24
355	3	PSME	38	30	2	0	0		26
355	4	PSME	49	30	1	0	0		35
232	1	PSME	107	40	1	0	0		38
232	2	PSME	40	30	2	0	0		26
232	3	PSME	60	40	1	0	0		36
232	4	PSME	51	40	2	0	0		28
232	5	PSME	49	20	2	0	0		28
232	6	PSME	46	30	2	0	0	FB	23
232	7	PSME	61	40	1	0	0		36
232	8	PSME	68	30	1	0	0		40
110	1	CHLA	71	20	2	0	0		39
110	2	CHLA	51	30	3	0	0		26
110	3	PSME	126	40	1	0	0	L	72
252	1	PSME	38	30	2	0	0		26
252	2	PSME	48	30	1	0	0		31
252	3	PSME	44	30	2	0	0		26
252	4	PSME	34	20	2	0	0		26
483	1	PSME	123	30	1	0	0		47
483	2	PSME	114	30	1	0	0	L	45
483	3	PSME	137	40	1	0	0	L	61
90	1	PSME	58	40	1	0	0		28
90	2	PSME	48	40	1	0	0	L	32
90	3	PSME	36	40	2	0	0		28
90	4	PSME	37	40	2	0	0		26
90	5	PSME	21	20	3	0	0	FB	15
90	6	PSME	51	30	1	0	0		31
90	7	PSME	47	40	1	0	0		28
90	8	PSME	16	20	3	0	0		16
90	9	PSME	43	40	2	0	0		22
356	1	CACH	38	40	2	0	0		31
356	2	PSME	52	40	1	0	0		35
356	3	PSME	38	40	2	0	0		29
356	4	PSME	12	30	4	0	0		9
60	1	PICO	27	20	1	0	0	FBL	20
60	2	PICO	28	30	1	0	0	FL	18
60	3	PICO	32	20	1	0	0	FL	17
532	1	PSME	89	30	1	0	0		33
532	2	PSME	64	40	1	0	0		27
532	3	CHLA	97	30	1	0	0	C	33
399	1	CHLA	80	30	1	0	0	DF	32
399	2	CHLA	91	30	1	0	0		36
399	3	TSHE	45	50	2	0	0	F	18
399	4	TSHE	16	70	4	0	0		9
454	1	PICO	36	50	1	0	0	FL	24
194	1	PICO	28	30	2	0	0	L	15
194	2	PICO	33	20	2	0	0	FL	25
194	3	PICO	35	30	1	0	0	FL	25
194	4	PICO	28	20	2	0	0	LFD	15
194	5	PICO	46	30	1	0	0	FLB	23
64	1	PICO	45	30	2	0	0	FL	17
64	2	PICO	39	20	1	0	0	FL	20
64	3	PICO	37	30	1	0	0	FL	20
64	4	PICO	50	20	2	0	0	FLB	19
64	5	PICO	37	20	2	0	0	L	19
330	1	PICO	29	10	2	0	0	FL	15
330	2	PICO	52	20	2	0	0	F	19
330	3	PISI	11	30	3	0	0		10
330	4	PICO	34	20	2	0	0	L	18
330	5	PICO	37	20	1	0	0	L	22
330	6	PICO	58	20	2	0	0	FL	16
330	7	PICO	42	30	1	0	0	FL	20
63	1	PISI	26	30	2	0	0	F	16
63	2	PICO	29	30	2	0	0	FL	18
63	3	PICO	40	30	1	0	0	FL	23
63	4	PICO	43	30	2	0	0	FL	17
63	5	PICO	39	30	2	0	0	FL	16
63	6	PICO	41	30	1	0	0	FL	21
63	7	PICO	34	30	2	0	0	FBL	19
63	8	PICO	19	20	4	0	0	FL	4
430	1	PICO	18	30	2	0	0	FL	6
430	2	PICO	18	40	2	0	0	L	5
430	3	PICO	17	40	2	0	0	L	5
430	4	PICO	19	30	2	0	0	FL	7
430	5	PICO	16	20	2	0	0	L	7
28	1	PICO	17	20	2	0	0	L	12
28	2	PICO	21	20	2	0	0	FL	12
290	1	PICO	23	70	1	0	0	FL	8
27	1	PICO	23	30	2	0	0	L	12
27	2	MYCA	12	30	3	0	0	FL	8
27	3	PICO	20	20	1	0	0	L	14
27	4	MYCA	17	30	3	0	0	FL	8
27	5	PICO	16	20	2	0	0	L	10
27	6	PICO	18	20	2	0	0		11
27	7	PICO	21	20	2	0	0	FL	11
446	1	PISI	47	40	1	0	0		17
446	2	PISI	45	40	1	0	0		17
49	1	PICO	39	30	1	0	0	F	20
49	2	PICO	37	20	2	0	0	FLB	17
49	3	PISI	35	40	1	0	0	FLB	16
49	4	PISI	30	40	1	0	0		17
179	1	PICO	32	20	1	0	0	FL	7
46	1	SASP	12	40	2	0	0	FL	5
148	1	PICO	16	40	2	0	0		11
148	2	PICO	21	10	2	0	0	BF	6
15	1	PICO	27	20	2	0	0		14
281	1	TSHE	40	40	2	0	0		32
281	2	TSHE	36	30	2	0	0		31
281	3	TSHE	44	30	2	0	0	B	28
281	4	THPL	59	30	2	0	0		20
288	1	RHPU	12	30	3	0	0	F	5
288	2	TSHE	43	70	1	0	0		16
288	3	PSME	29	60	2	0	0		13
287	1	PISI	48	60	1	0	0		20
287	2	RHPU	22	50	2	0	0	F	6
21	1	PSME	70	50	2	0	0		37
21	2	PISI	61	40	2	0	0		35
21	3	PISI	45	40	2	0	0		33
151	1	TSHE	46	40	2	0	0	B	15
151	2	TSHE	45	40	2	0	0		24
151	3	TSHE	38	50	2	0	0		20
151	4	TSHE	35	50	2	0	0		21
453	1	PICO	35	20	1	0	0	F	18
453	2	PICO	27	30	1	0	0		24
453	3	PICO	19	20	2	0	0	L	16
453	4	PICO	21	20	2	0	0		17
453	5	PISI	35	30	1	0	0		21
453	6	PISI	37	40	1	0	0		23
453	7	PICO	32	20	2	0	0	FL	19
5	1	PICO	52	20	2	0	0	F	18
274	1	CHLA	89	30	2	0	0	BFL	35
274	2	PISI	72	30	1	0	0	FL	42
274	3	PSME	47	30	2	0	0	BF	39
274	4	TSHE	30	30	2	0	0		40
274	5	PSME	44	30	2	0	0		27
274	6	CHLA	73	40	2	0	0	L	28
8	1	CHLA	87	40	2	0	0	L	27
8	2	PSME	46	30	1	0	0		37
278	1	CHLA	40	30	2	0	0		26
278	2	RHPU	13	10	4	0	0	CL	6
278	3	PISI	29	30	2	0	0		21
278	4	PISI	87	40	2	0	0	L	28
278	5	PISI	95	40	1	0	0		38
278	6	CHLA	51	30	2	0	0		22
58	1	PICO	19	20	2	0	0	FL	11
58	2	PICO	23	30	2	0	0	FL	11
58	3	PICO	18	20	2	0	0	L	11
58	4	PICO	25	20	2	0	0	FL	12
58	5	PICO	16	20	2	0	0	FL	12
58	6	PICO	31	20	1	0	0	F	15
291	1	PICO	21	30	1	0	0		15
291	2	PICO	16	20	1	0	0		15
291	3	PICO	18	30	2	0	0	L	13
291	4	MYCA	13	30	2	0	0	FL	9
291	5	MYCA	14	30	2	0	0	FL	9
25	1	PICO	29	30	1	0	0	FL	11
25	2	PICO	21	20	2	0	0	FL	9
25	3	PICO	25	20	2	0	0	FL	9
25	4	PICO	18	20	2	0	0	F	11
25	5	PICO	20	20	1	0	0	L	13
293	1	PICO	20	20	2	0	0	L	12
293	2	PICO	18	20	2	0	0	L	13
293	3	PICO	21	20	2	0	0	L	11
293	4	MYCA	19	30	2	0	0	F	11
294	1	PICO	28	20	1	0	0	L	14
294	2	PICO	23	20	2	0	0	L	13
294	3	PICO	26	30	1	0	0	L	14
294	4	PICO	22	20	2	0	0	LFD	12
47	1	PISI	50	40	1	0	0	L	18
48	1	PISI	45	40	1	0	0	L	20
201	1	PISI	71	40	1	0	0		32
201	2	PISI	75	40	2	0	0		25
201	3	PISI	93	50	2	0	0		27
201	4	PISI	93	40	1	0	0		26
201	5	PISI	66	30	2	0	0	L	27
200	1	PICO	25	10	2	0	0	FL	20
200	2	PISI	27	10	3	0	0	FL	14
200	3	PISI	54	20	1	0	0	FB	22
200	4	PISI	50	20	2	0	0	FL	23
200	5	PISI	35	20	1	0	0		24
200	6	PISI	55	20	2	0	0	F	18
466	1	PICO	25	30	2	0	0	FL	8
466	2	PICO	34	30	1	0	0	L	12
466	3	PICO	27	20	2	0	0	FL	10
466	4	PICO	26	30	2	0	0	FL	11
463	1	PICO	51	30	1	0	0	FL	21
463	2	PICO	67	30	1	0	0	FBLD	26
197	1	PICO	27	20	2	0	0	L	14
197	2	PICO	20	20	2	0	0	LFD	16
197	3	PICO	25	20	2	0	0	L	18
197	4	PICO	42	30	1	0	0	FL	22
197	5	PICO	30	30	1	0	0	L	24
197	6	PICO	13	20	2	0	0	L	16
197	7	PICO	19	20	2	0	0	FL	18
276	1	PICO	48	40	1	0	0	L	25
429	1	PICO	29	20	2	0	0	FL	10
429	2	PICO	22	20	2	0	0	L	9
429	3	PICO	20	30	2	0	0	FL	10
429	4	PICO	27	10	2	0	0	FBL	8
157	1	PICO	15	30	2	0	0	FL	6
157	2	PICO	13	30	2	0	0	FL	5
164	1	PICO	16	10	2	0	0		11
164	2	PICO	17	20	2	0	0		11
164	3	PICO	27	20	1	0	0	F	15
164	4	PICO	26	20	1	0	0		14
164	5	PICO	23	20	1	0	0	L	14
164	6	PICO	20	20	1	0	0		14
30	1	PICO	31	40	1	0	0	L	14
30	2	MYCA	13	40	3	0	0	FL	6
31	1	PICO	14	40	2	0	0	L	12
31	2	PICO	15	20	2	0	0		10
31	3	PICO	17	10	2	0	0	L	11
505	1	PSME	29	90	1	0	0		13
505	2	PIAT	41	20	1	0	0	DF	7
73	1	PIAT	12	60	2	0	0		7
68	1	PISI	60	20	1	0	0	F	39
68	2	PISI	68	30	2	0	0		37
68	3	PISI	68	20	2	0	0		37
68	4	PISI	106	20	1	0	0	F	36
68	5	PISI	61	30	2	0	0		29
68	6	PISI	50	20	2	0	0		28
68	7	PISI	64	20	1	0	0		40
67	1	PISI	27	20	2	0	0		15
67	2	PISI	50	30	1	0	0		17
67	3	PISI	41	20	2	0	0	L	16
67	4	PISI	66	30	2	0	0	L	16
67	5	PISI	31	20	3	0	0	FL	9
29	1	PICO	13	20	2	0	0	LFD	8
29	2	PICO	15	20	2	0	0	LFD	9
29	3	PICO	15	10	2	0	0	L	9
29	4	PICO	12	20	2	0	0	LFD	8
169	1	PICO	46	60	1	0	0		16
169	2	PICO	16	20	2	0	0	L	8
174	1	PICO	24	70	1	0	0	FL	7
440	1	PICO	15	30	2	0	0		10
440	2	PICO	13	20	2	0	0		9
440	3	PICO	16	20	2	0	0		9
440	4	PICO	11	20	2	0	0		8
526	1	PSME	95	50	1	0	0		43
526	2	TSHE	32	90	2	0	0		16
526	3	PSME	99	60	2	0	0	F	44
526	4	CHLA	110	30	2	0	0		31
526	5	PSME	90	40	2	0	0	B	36
526	6	PSME	82	60	1	0	0		38
263	1	CHLA	111	30	1	0	0	C	30
263	2	CHLA	49	20	2	0	0	DF	18
263	3	CHLA	70	50	1	0	0	DF	22
397	1	PIMO	26	30	1	0	0		13
397	2	PIMO	37	20	2	0	0	FD	8
397	3	PIMO	17	60	2	0	0		7
325	1	PICO	40	30	2	0	0	BL	12
325	2	PICO	19	30	2	0	0	L	10
325	3	PICO	18	40	2	0	0	FL	13
392	1	PSME	48	50	2	0	0		16
474	1	LIDE	23	40	4	0	0	L	4
474	2	LIDE	15	30	4	0	0	L	4
474	3	LIDE	20	40	4	0	0	FL	5
474	4	PSME	73	50	1	0	0		32
474	5	PSME	47	60	2	0	0		24
251	1	CHLA	90	40	1	0	0	L	24
251	2	PICO	28	30	2	0	0		15
227	1	PSME	90	40	1	0	0		46
227	2	PSME	17	10	4	0	0		14
227	3	PSME	42	40	3	0	0		28
227	4	PSME	14	20	4	0	0	L	13
227	5	PSME	21	30	3	0	0	L	20
227	6	PSME	46	30	2	0	0		33
227	7	PIAT	63	20	2	0	0	FL	36
131	1	PICO	31	40	1	0	0		11
131	2	PIAT	18	20	1	0	0		12
56	1	PICO	42	30	1	0	0	L	25
56	2	MYCA	11	20	4	0	0	FL	4
222	1	PSME	18	40	3	0	0	L	11
222	2	PSME	16	40	3	0	0		9
100	1	PSME	91	40	3	0	0	F	37
100	2	PSME	195	30	1	0	0		56
100	3	PSME	141	40	1	0	0		56
100	4	PSME	150	40	1	0	0		53
100	5	PSME	136	30	1	0	0		50
100	6	PSME	115	30	2	0	0		46
233	1	PSME	106	20	2	0	0		49
233	2	PSME	92	30	2	0	0	F	50
233	3	PSME	113	20	2	0	0		50
233	4	PSME	124	30	2	0	0	F	50
233	5	PSME	120	30	2	0	0		46
233	6	PSME	141	30	1	0	0		57
233	7	PSME	129	30	2	0	0		51
233	8	PSME	65	40	3	0	0		44
233	9	PSME	118	30	1	0	0		58
233	10	PSME	122	30	2	0	0		47
233	11	PSME	121	30	2	0	0		50
233	12	PSME	109	30	2	0	0		50
233	13	PSME	97	30	2	0	0		50
94	1	PSME	91	30	1	0	0	L	42
94	2	PSME	13	10	4	0	0	L	8
94	3	PSME	13	20	4	0	0	F	6
94	4	PSME	118	40	1	0	0		47
94	5	PSME	108	40	1	0	0	L	42
94	6	PSME	98	30	1	0	0		45
94	7	PIMO	122	30	1	0	0		54
94	8	PSME	51	30	2	0	0		36
94	9	PSME	158	40	1	0	0	L	74
94	10	PSME	87	20	2	0	0	B	31
279	1	PISI	59	30	2	0	0		33
279	2	PISI	60	40	1	0	0		38
262	1	CHLA	34	40	1	0	0		11
4	1	PISI	81	50	1	0	0		38
4	2	PICO	49	30	2	0	0	L	26
4	3	PISI	56	40	2	0	0	L	24
4	4	PICO	38	20	2	0	0	FL	19
4	5	PICO	59	30	2	0	0	FL	24
16	1	PSME	41	30	2	0	0		28
16	2	THPL	19	30	3	0	0		15
16	3	PSME	55	30	1	0	0		42
16	4	PSME	53	30	1	0	0		42
16	5	PSME	57	30	2	0	0	L	27
16	6	PSME	64	30	1	0	0		43
16	7	TSHE	17	30	3	0	0		17
16	8	PSME	48	20	1	0	0		40
418	1	PSME	53	30	1	0	0		29
418	2	PSME	42	30	1	0	0		30
418	3	PSME	62	30	1	0	0		42
418	4	THPL	40	40	2	0	0		22
418	5	PSME	43	30	1	0	0		29
418	6	THPL	14	20	3	0	0		13
418	7	THPL	18	20	3	0	0		14
418	8	PICO	35	20	1	0	0		34
418	9	PICO	37	20	2	0	0	L	25
152	1	PSME	51	30	2	0	0		42
152	2	PSME	52	30	2	0	0		40
152	3	THPL	81	30	2	0	0		36
152	4	PSME	76	30	2	0	0		40
152	5	PSME	71	30	1	0	0		51
152	6	PISI	50	30	2	0	0		35
152	7	TSHE	36	30	3	0	0	L	30
19	1	PICO	17	20	3	0	0		15
19	2	PSME	45	30	1	0	0		30
19	3	PSME	18	20	3	0	0		17
19	4	PSME	52	30	1	0	0		27
19	5	PSME	21	30	3	0	0		15
19	6	THPL	42	40	2	0	0		17
19	7	PSME	34	30	2	0	0		25
285	1	RHPU	12	30	4	0	0	FLD	11
285	2	PSME	43	30	1	0	0		47
285	3	PSME	41	20	2	0	0		37
285	4	PSME	39	30	2	0	0		36
285	5	PSME	44	20	2	0	0		38
285	6	PSME	54	30	2	0	0		34
285	7	PSME	57	20	2	0	0		40
285	8	PSME	57	30	2	0	0		41
13	1	PISI	74	50	1	0	0		34
13	2	PISI	55	40	2	0	0	F	27
412	1	PISI	17	40	3	0	0		14
412	2	PISI	29	30	1	0	0		23
2	1	PICO	37	40	1	0	0	FL	23
2	2	PICO	13	30	3	0	0	FL	5
156	1	PISI	68	20	1	0	0	FB	56
156	2	PISI	40	20	3	0	0		29
156	3	PISI	61	30	2	0	0		45
156	4	PISI	64	20	1	0	0		52
156	5	PISI	55	20	2	0	0		37
156	6	PISI	69	30	2	0	0		44
23	1	TSHE	60	30	1	0	0		45
23	2	PISI	76	20	1	0	0		44
23	3	TSHE	49	30	2	0	0	F	41
23	4	TSHE	60	30	2	0	0		40
23	5	PISI	55	20	1	0	0		41
23	6	PISI	85	30	1	0	0		44
23	7	PISI	33	20	2	0	0		40
23	8	PISI	55	20	1	0	0		43
23	9	TSHE	52	30	2	0	0		40
289	1	PISI	42	40	3	0	0		23
289	2	PISI	56	20	2	0	0		36
289	3	PISI	61	20	2	0	0	FBL	33
289	4	PSME	51	20	3	0	0	B	26
289	5	PISI	62	20	2	0	0		36
289	6	PSME	86	20	1	0	0		50
289	7	PISI	76	20	1	0	0		43
22	1	PISI	78	30	2	0	0		37
22	2	PISI	96	30	1	0	0		47
421	1	TSHE	68	40	2	0	0		48
421	2	PISI	73	40	2	0	0		41
421	3	TSHE	57	40	2	0	0		38
421	4	TSHE	60	40	2	0	0		40
421	5	PISI	97	40	1	0	0		58
421	6	TSHE	32	40	3	0	0		31
416	1	PSME	58	30	1	0	0		33
416	2	PSME	58	30	1	0	0		37
416	3	PSME	72	30	1	0	0		35
416	4	PSME	56	30	1	0	0		38
416	5	PSME	63	30	1	0	0		36
17	1	TSHE	50	30	1	0	0		43
17	2	PSME	49	30	1	0	0		42
17	3	TSHE	30	20	1	0	0	L	42
17	4	TSHE	26	20	2	0	0	L	33
17	5	TSHE	39	20	2	0	0		38
17	6	PSME	34	20	2	0	0		28
17	7	TSHE	48	30	1	0	0	L	49
44	1	PISI	68	50	1	0	0	L	30
44	2	PISI	53	50	1	0	0	L	34
44	3	PISI	77	50	1	0	0		36
310	1	PICO	26	40	1	0	0	L	18
310	2	PICO	34	50	1	0	0	FL	16
177	1	PISI	84	40	1	0	0	L	35
177	2	PISI	45	40	2	0	0		26
177	3	PISI	40	40	3	0	0	L	14
177	4	PISI	83	50	1	0	0	FL	40
177	5	PICO	38	30	3	0	0	L	18
3	1	PICO	57	20	2	0	0	L	26
3	2	PICO	37	10	2	0	0	L	21
3	3	PICO	38	20	2	0	0	FL	19
3	4	PICO	28	20	2	0	0	FBL	18
3	5	PICO	40	30	2	0	0	F	26
3	6	PICO	59	30	2	0	0	F	24
402	1	PICO	22	30	2	0	0	L	14
402	2	PICO	21	30	2	0	0	L	10
402	3	PICO	41	40	2	0	0	FL	15
402	4	PICO	53	40	2	0	0	FL	14
402	5	PISI	34	10	2	0	0	D	10
136	1	TSHE	50	30	1	0	0	FL	21
40	1	PISI	46	50	1	0	0	F	15
40	2	PISI	27	40	1	0	0		18
40	3	PICO	20	20	3	0	0	FL	9
40	4	PICO	17	20	2	0	0	FL	14
40	5	PICO	19	20	3	0	0	FL	7
439	1	PICO	27	40	2	0	0	FL	11
306	1	PICO	22	20	2	0	0	FL	9
306	2	PICO	18	30	3	0	0	L	7
306	3	PICO	25	30	1	0	0	FL	10
166	1	PISI	24	40	2	0	0		13
166	2	PISI	21	30	2	0	0		10
166	3	PISI	33	40	1	0	0		15
166	4	PICO	13	20	2	0	0	FL	10
38	1	PICO	34	40	2	0	0	FL	10
38	2	PICO	18	20	2	0	0	FBL	11
38	3	PICO	28	30	2	0	0	FL	14
38	4	PISI	29	40	1	0	0		17
38	5	PICO	30	20	2	0	0	FBL	14
33	1	PICO	25	40	2	0	0	L	9
432	1	PICO	11	40	2	0	0	FL	5
432	2	PICO	12	30	2	0	0	L	5
432	3	PICO	14	40	2	0	0	FL	6
432	4	PICO	15	40	2	0	0	FL	7
61	1	PICO	32	40	2	0	0	FL	16
61	2	PICO	35	20	2	0	0	FL	19
327	1	PICO	20	40	2	0	0	F	9
309	1	PICO	26	30	2	0	0	FL	8
309	2	PICO	21	30	2	0	0	FL	6
309	3	PICO	31	30	1	0	0	FL	13
309	4	PICO	28	30	2	0	0	FL	9
309	5	PICO	24	30	2	0	0	L	9
43	1	PICO	31	30	1	0	0	FL	12
43	2	PICO	22	30	1	0	0	FL	13
176	1	PICO	14	50	2	0	0	L	8
176	2	PICO	22	40	3	0	0	FL	4
11	1	PISI	38	40	2	0	0	L	21
11	2	PICO	72	30	1	0	0	FL	27
9	1	PICO	46	20	2	0	0	B	13
139	1	PICO	36	20	2	0	0	L	13
139	2	PISI	44	40	1	0	0		23
139	3	PICO	38	30	1	0	0	L	22
405	1	PISI	43	40	1	0	0	L	17
449	1	PICO	24	30	2	0	0	FL	10
449	2	PICO	21	20	2	0	0	FL	8
449	3	PICO	29	30	2	0	0	FL	11
321	1	PICO	36	30	2	0	0	FL	17
321	2	PICO	23	20	3	0	0	L	9
321	3	PISI	33	50	2	0	0		21
321	4	PISI	34	50	2	0	0		18
321	5	PISI	36	50	2	0	0		18
321	6	PISI	41	50	2	0	0		15
425	1	PICO	11	50	2	0	0	L	6
324	1	PISI	25	30	2	0	0		12
324	2	PISI	28	30	1	0	0		14
324	3	PICO	31	30	1	0	0	F	13
57	1	PICO	17	20	2	0	0	FL	9
57	2	PICO	16	20	2	0	0	FL	8
57	3	PICO	19	20	2	0	0	FL	8
57	4	PICO	12	10	2	0	0	FL	7
57	5	PICO	18	30	2	0	0	FL	8
57	6	PICO	17	30	2	0	0	FL	10
467	1	PISI	64	30	2	0	0	L	25
467	2	PSME	84	30	2	0	0	BF	22
467	3	PISI	60	30	2	0	0		25
467	4	PISI	55	30	2	0	0		23
467	5	PISI	77	30	2	0	0	FL	25
467	6	PISI	46	20	2	0	0		21
467	7	PISI	56	20	2	0	0		21
467	8	PISI	73	30	1	0	0	FL	29
144	1	PISI	60	40	1	0	0		30
35	1	PICO	18	50	2	0	0	L	7
45	1	PICO	24	20	2	0	0	FL	12
45	2	PICO	13	20	2	0	0	L	9
45	3	PICO	20	30	2	0	0	FL	14
173	1	PICO	26	40	1	0	0	L	11
53	1	PICO	39	40	1	0	0	FL	19
53	2	PISI	39	60	1	0	0		19
51	1	PICO	26	30	2	0	0		15
51	2	PICO	29	20	2	0	0	FB	16
51	3	PICO	45	30	1	0	0	FL	21
51	4	PICO	37	30	1	0	0	F	19
186	1	PICO	14	20	2	0	0	F	14
186	2	PICO	15	20	2	0	0		17
186	3	PICO	21	20	2	0	0	FL	15
186	4	PICO	16	20	2	0	0		17
186	5	PICO	44	30	1	0	0	FL	19
186	6	PICO	24	20	2	0	0	L	16
314	1	PICO	24	30	1	0	0	L	15
314	2	PICO	20	30	3	0	0	L	9
187	1	PICO	22	30	2	0	0	L	12
187	2	PICO	22	30	2	0	0	FL	15
54	1	PICO	52	30	1	0	0	FL	19
54	2	PICO	33	20	2	0	0	FDL	16
54	3	PICO	29	10	2	0	0	L	19
54	4	PICO	15	10	2	0	0	L	14
54	5	PICO	33	30	1	0	0	L	18
271	1	PICO	33	30	2	0	0	L	16
271	2	PICO	41	30	2	0	0	F	23
404	1	PICO	43	30	1	0	0	L	25
404	2	PICO	32	10	2	0	0	L	17
404	3	PICO	25	20	2	0	0	L	18
404	4	PICO	28	20	1	0	0	L	20
10	1	PICO	57	30	1	0	0	FL	32
10	2	PISI	47	40	1	0	0	L	42
10	3	PISI	23	30	3	0	0	L	18
10	4	PICO	39	20	1	0	0	L	37
10	5	PICO	45	20	2	0	0	L	30
7	1	PICO	15	40	2	0	0		10
7	2	PICO	16	40	2	0	0		10
7	3	PICO	17	40	2	0	0	F	10
140	1	PICO	37	40	1	0	0	FL	13
6	1	PICO	41	30	3	0	0	L	8
6	2	PICO	45	40	2	0	0	FL	11
6	3	PISI	58	40	1	0	0	L	22
272	1	PICO	44	30	2	0	0	L	23
272	2	PICO	43	30	2	0	0	L	21
272	3	PICO	25	20	3	0	0	L	15
143	1	PISI	63	40	1	0	0		35
12	1	PSME	37	60	1	0	0		16
12	2	PICO	24	30	2	0	0		14
145	1	PICO	36	50	1	0	0		15
141	1	PICO	11	30	4	0	0	L	6
141	2	PICO	41	40	2	0	0	L	13
141	3	PICO	29	30	1	0	0	L	21
141	4	PICO	50	30	1	0	0	FL	26
141	5	PICO	23	30	2	0	0	L	12
141	6	PICO	25	30	1	0	0	L	20
195	1	PICO	25	50	2	0	0	F	15
195	2	PICO	38	40	1	0	0	FL	17
465	1	PISI	115	30	1	0	0	F	55
465	2	PISI	112	40	1	0	0		49
465	3	PISI	77	30	1	0	0		51
332	1	THPL	60	30	3	0	0		28
332	2	PISI	82	30	1	0	0		56
332	3	PISI	78	30	1	0	0		59
332	4	PISI	77	30	1	0	0		53
66	1	PISI	75	30	2	0	0	B	43
66	2	THPL	87	30	3	0	0		35
66	3	THPL	69	30	3	0	0	L	34
66	4	THPL	80	30	3	0	0	FL	27
66	5	PISI	95	20	1	0	0	FL	47
66	6	PISI	82	30	1	0	0	L	43
199	1	THPL	93	30	3	0	0	F	37
199	2	THPL	75	30	3	0	0	F	36
199	3	PSME	81	20	2	0	0	L	46
199	4	THPL	75	30	2	0	0		37
199	5	TSHE	78	30	2	0	0		47
199	6	TSHE	83	30	2	0	0		50
59	1	PICO	38	40	1	0	0	L	18
461	1	PICO	36	40	1	0	0	FL	27
461	2	PISI	41	40	1	0	0		26
461	3	PISI	57	30	1	0	0	L	30
328	1	PICO	34	30	1	0	0	FL	16
62	1	PICO	20	30	2	0	0		14
62	2	PICO	22	40	2	0	0	L	12
62	3	PICO	37	40	2	0	0	LF	13
62	4	PISI	26	40	1	0	0		16
458	1	PISI	46	60	1	0	0		21
267	1	PICO	38	20	1	0	0	FDL	20
472	1	PICO	17	30	2	0	0		12
472	2	PIAT	25	30	2	0	0		17
259	1	PSME	33	40	2	0	0		18
259	2	PSME	22	40	3	0	0		11
259	3	PIMO	24	40	2	0	0		15
259	4	PIMO	43	40	2	0	0	FD	13
259	5	CHLA	11	20	4	0	0		4
259	6	PIAT	26	20	2	0	0		16
259	7	PIAT	35	20	2	0	0	FL	14
334	1	PISI	74	20	1	0	0		44
334	2	PISI	52	20	2	0	0	F	38
334	3	PISI	86	30	1	0	0		49
334	4	PISI	86	40	2	0	0		36
334	5	PISI	77	20	2	0	0		32
334	6	PISI	83	30	2	0	0		39
334	7	PISI	63	30	1	0	0	L	42
334	8	PISI	89	30	1	0	0	F	40
334	9	PISI	80	20	1	0	0	DF	43
283	1	TSHE	34	20	2	0	0	L	27
283	2	PICO	30	20	2	0	0	L	23
283	3	TSHE	29	20	2	0	0		26
283	4	PSME	72	30	2	0	0	B	25
283	5	TSHE	29	20	2	0	0		22
283	6	PSME	60	20	2	0	0	BF	24
283	7	THPL	64	30	2	0	0	FD	21
283	8	TSHE	17	30	3	0	0		14
283	9	THPL	69	10	3	0	0	FDC	24
268	1	PICO	46	30	2	0	0	L	21
268	2	PICO	60	40	1	0	0	LF	30
268	3	MYCA	15	40	3	0	0	FL	7
268	4	MYCA	16	40	3	0	0	FL	8
178	1	PICO	28	40	1	0	0	L	16
178	2	PICO	25	30	1	0	0	L	15
313	1	PICO	30	20	1	0	0	FL	15
313	2	PICO	22	20	1	0	0	FDL	19
313	3	PICO	32	30	1	0	0	FL	18
313	4	PICO	23	20	2	0	0	FL	14
313	5	PICO	39	30	1	0	0	FLB	16
313	6	PICO	29	20	2	0	0	FL	14
1	1	PICO	31	30	1	0	0	L	15
1	2	PICO	29	30	1	0	0	L	15
