# Supplementary material for: Describing vegetation characteristics used by two rare forest-dwelling species: Will established reserves provide for coastal marten in Oregon?
Source: PLoS One. 2019 Jan 31;14(1):e0210865. doi: 10.1371/journal.pone.0210865 (PMC6354973; doi:10.1371/journal.pone.0210865)
Supplement: S1 Dataset — (ZIP) [file pone.0210865.s005.zip › marten_veg_170606_180111_181028_181114.R]

#=============================
# Coastal marten vegetation data 
#=============================
# Collected by NCASI during 2016
# Locations from marten surveys in 2015/2016

## REQUIRES/CONTAINS  ----------------------------------
# plyr, ggplot

# BACKGROUND -------------------------------------------
# Study design by K.Moriarty and J. Verschyul
# 3013 Owl locations. Owl locations every 120m, need to subset
# not provided due to northern spotted owls being federally endangered

# 118 marten plots
# Marten have 4 veg plots 100m at center and 0, 120, 240 deg 
# Basal area factor of 40 >10cm measured
# Else 1/5 acre (16.1m radius) = shrub, herb., cwd, snags + decay class
# UTMs not provided due to martens being proposed as threatened
# and still legally trapped in Oregon

# NOTES preprocess [170123]
# km changed T shrub to 0.1 [170123]

# Script Goal ------------------------------------------
# format data
# combine data into plots
# divide into marten dunes, marten south coast, owl
# make graphs to evaluate data 

# ----------------------------
# data prep
# ----------------------------

# ----------------------------
# set source and load
#setwd("C:/maca_veg")
getwd()

library(plyr)
library(ggplot2)

# ---------------------------
# read data -----------------
#m.location = read.csv("MartenLocs_andRadials.csv")
m.plot = read.csv("Marten_Plot_gnn-cc.csv")
m.dwd = read.csv("Marten_DWD_011317.csv")
m.shrub = read.csv("Marten_Shrub_011317.csv")
m.snag = read.csv("Marten_Snag_011317.csv")
m.tree = read.csv("Marten_Tree_011317.csv")

# northern spotted owl data is not available; as they are
# a federally endangered species with information 
# collected on private land owner properties

#o.plot =read.csv("Owl_Plot_170416_gnn-cc.csv")
#o.dwd = read.csv("Owl_DWD_170416.csv")
#o.shrub = read.csv("Owl_Shrub_170416.csv")
#o.snag = read.csv("Owl_Snag_170416.csv")
#o.tree = read.csv("Owl_Tree_170416.csv")

# ---------------------------------------------
# marten plot and location data

# get column headings the same, starting with lowercase
names(m.plot) = tolower(names(m.plot))
names(m.dwd) = tolower(names(m.dwd))
names(m.shrub) = tolower(names(m.shrub))
names(m.snag) = tolower(names(m.snag))
names(m.tree) = tolower(names(m.tree))

#names(o.plot) = tolower(names(o.plot))
#names(o.dwd) = tolower(names(o.dwd))
#names(o.shrub) = tolower(names(o.shrub))
#names(o.snag) = tolower(names(o.snag))
#names(o.tree) = tolower(names(o.tree))

#plot_id same for all marten data, make it a factor for ddply
m.plot$plot_id = as.factor(m.plot$plot_id)
m.dwd$plot_id = as.factor(m.dwd$plot_id)
m.shrub$plot_id = as.factor(m.shrub$plot_id)
m.snag$plot_id = as.factor(m.snag$plot_id)
m.tree$plot_id = as.factor(m.tree$plot_id)

#head(o.tree)
#o.plot$plot_id = as.factor(o.plot$plot_id)
#o.dwd$plot_id = as.factor(o.dwd$plot_id)
#o.shrub$plot_id = as.factor(o.shrub$plot_id)
#o.snag$plot_id = as.factor(o.snag$plot_id)
#o.tree$plot_id = as.factor(o.tree$plot_id)


# Davis et 2011, 2016 have variable for trees larger 30"
#o.tree$greater30 = ifelse(o.tree$dbh>76.2,1,0)

# ---------------------------------------------
#  basal area and height
# ---------------------------------------------
head(m.tree)
unique(m.tree$species)

# Davis et 2011 have variable for trees larger 30"
m.tree$greater30 = ifelse(m.tree$dbh>76.2,1,0)

# caveat here - listed as trees/acre.  Need to figure out this conversion, but lets move ahead to get code straight

m.ba <- 
   ddply(m.tree, .(plot_id), summarise,  
         ntree = length(tree_number),
         ba = max(tree_number, na.rm = TRUE)*40, # 40 factor prism 
         mean.dbh = round(mean(dbh, na.rm = TRUE),2), 
         min.dbh = min(dbh, na.rm = TRUE),
         max.dbh = max(dbh, na.rm = TRUE),
         gr30 = sum(greater30, na.rm=TRUE),
         sd.dbh = round(sd(dbh, na.rm = TRUE),2),
         se.dbh = round(sd.dbh/sqrt(ntree),2),
         mean.ht = round(mean(height, na.rm = TRUE),2), 
         sd.ht = round(sd(height, na.rm = TRUE),2),
         mean.crown = round(mean(crown_ratio, na.rm = TRUE),2) ) 
head(m.ba)

# ---------------------------------------------
#  snag basal area and height
# ---------------------------------------------
head(m.snag)

m.snag$greater20 = ifelse(m.snag$dbh>50.8,1,0)
m.snag$greater30 = ifelse(m.snag$dbh>76.2,1,0)

m.snag.ba <- 
  ddply(m.snag, .(plot_id), summarise,  
        nsnag = length(tree_number),
        snag.ba = max(tree_number, na.rm = TRUE)*40, # 40 factor prism 
        snag.mean.dbh = round(mean(dbh, na.rm = TRUE),2), 
        snag.min.dbh = min(dbh, na.rm = TRUE),
        snag.max.dbh = max(dbh, na.rm = TRUE),
        snag.sd.dbh = round(sd(dbh, na.rm = TRUE),2),
        snag.se.dbh = round(snag.sd.dbh/sqrt(nsnag),2),
        snag.mean.ht = round(mean(height, na.rm = TRUE),2), 
        snag.sd.ht = round(sd(height, na.rm = TRUE),2),
        snag.gr20 = sum(greater20, na.rm=TRUE),
        snag.gr30 = sum(greater30, na.rm=TRUE)) 
head(m.snag.ba)


# ---------------------------------------------
#  shrub
# ---------------------------------------------
head(m.shrub)

shrubcode = read.csv("NCASI_Plant_join.csv")
# added columns for ericaceous berry and mast = 1 
names(shrubcode) = tolower(names(shrubcode))
head(shrubcode)

m.shrub$ncasi_code =  m.shrub$species

m.shrub2 = merge(m.shrub,shrubcode, by="ncasi_code")
head(m.shrub2)
levels(m.shrub2$type_)
m.shrub3 = subset(m.shrub2, type_=="SHRUB")
head(m.shrub4)

m.shrub4 = m.shrub3[,c(1:25)] #species
head(m.shrub4)

names(m.shrub4)
m.shrub4$berryper = m.shrub4$cover*m.shrub4$ericaceae_fruit
m.shrub4$mastper = m.shrub4$cover*m.shrub4$mast # note, check id 

sum(m.shrub4$berryper)

m.shrub.sum <- 
  ddply(m.shrub4, .(plot_id), summarise,  
        nshrub = length(cover),
        t.shrub = round(sum(cover*10, na.rm = TRUE),2),  
        t.berry = round(sum(berryper*10, na.rm = TRUE),2), 
        t.mast = round(sum(mastper*10, na.rm = TRUE),2) )
       
head(m.shrub.sum)
max(m.shrub.sum$t.shrub)
mean(m.shrub.sum$t.shrub)

# ---------------------------------------------
# Downed wood
# ---------------------------------------------

head(m.dwd)
# area = pi r^2 where radius is half the diameter
m.dwd$sm.area = ((m.dwd$diam_small_end)/2)*((m.dwd$diam_small_end)/2)*pi
m.dwd$lrg.area = ((m.dwd$diam_large_end)/2)*((m.dwd$diam_large_end)/2)*pi
# volume of fustum of pg 20
# V = L(area base +(area base*area top)^0.5 +area top)/3  page 20 Harmon & Sexton 1996

# assuming length is is meters and diameter in cm
m.dwd$volume = (m.dwd$length*100)*(m.dwd$sm.area+(sqrt(m.dwd$sm.area*m.dwd$lrg.area))+m.dwd$lrg.area)/3
m.dwd$volumeM = m.dwd$volume*1e-6

m.dwd$greater20 = ifelse(m.dwd$diam_large_end>50.8,1,0)
m.dwd$greater30 = ifelse(m.dwd$diam_large_end>76.2,1,0)

m.dwd.sum <- 
  ddply(m.dwd, .(plot_id), summarise,  
        nlogs = length(length),
        vol.dwd = round(sum(volumeM, na.rm = TRUE),2),
        mean.di.dwd = round(mean(diam_large_end, na.rm = TRUE),2),  
        sd.di.dwd = round(sd(diam_large_end, na.rm = TRUE),2), 
        max.dwd = round(max(diam_large_end, na.rm = TRUE),2),
        dwd.gr20 = sum(greater20, na.rm=TRUE),
        dwd.gr30 = sum(greater30, na.rm=TRUE) )
        
head(m.dwd.sum)


# ---------------------------------------------
# merge 
# ---------------------------------------------

maca = merge(m.plot, m.ba, by.x="plot_id", all.x = TRUE)
maca1 = merge(maca, m.snag.ba, by="plot_id",all.x = TRUE)
maca2 = merge(maca1, m.shrub.sum, by="plot_id", all.x = TRUE)
maca3 = merge(maca2, m.dwd.sum, by="plot_id", all.x = TRUE) #issue
maca3$critter = "Pacific marten"
maca3$stationname = maca3$stationnam
head(maca3)
maca3$site = revalue(maca3$region, c("CentralCoast"="Central", "SouthCoast"="South"))

maca3$boxlabel = paste("Marten",maca3$site, sep = " ")
head(maca3)

maca4 = maca3[,c("critter", "boxlabel", "region", "stationnam","plot_id", "slope", "elevation","ntree", "ba","canopy",
   "mean.dbh","max.dbh", "se.dbh", "mean.ht", "mean.crown", "nsnag", "snag.ba", "snag.mean.dbh", 
   "snag.sd.dbh", "snag.max.dbh", "snag.mean.ht", "nshrub", "t.shrub", "t.berry", "t.mast", "nlogs", 
   "vol.dwd", "mean.di.dwd", "max.dwd", "gr30","snag.gr20","snag.gr30","dwd.gr20","dwd.gr30", "utmx", "utmy")]

# ------------------------------------------------------------------------
# start here for figure example
# ------------------------------------------------------------------------

head(vegmagic)

library(plyr)

data <- 
  ddply(maca4, .(boxlabel, stationnam), summarise,  
        plotchack = length(slope),
        slope = mean(slope,na.rm = TRUE),  # 
        cc = mean(canopy, rm.na=TRUE),
        elev = mean(elevation,na.rm = TRUE),
        ntree = round(mean(ntree,na.rm = TRUE),2),
        tre.ba = round(mean(ba,na.rm = TRUE),2),
        tre.ba.diam = round(mean(mean.dbh,na.rm = TRUE),2),
        tre.ba.diam.mx = round(max(max.dbh,na.rm = TRUE),2),
        tre.ba.diamse = round(mean(se.dbh),2),
        tree.gr30 = round(mean(gr30,na.rm = TRUE),2), # mean or sum?
        tre.ht = round(mean(mean.ht,na.rm = TRUE),2),
        tre.crown = round(mean(mean.crown,na.rm = TRUE),2),
        n.snag = round(mean(nsnag,na.rm = TRUE),2),
        sng.ba = round(mean(snag.ba,na.rm = TRUE),2),
        sng.ba.diam = round(mean(snag.mean.dbh,na.rm = TRUE),2),
        sng.ba.diamsd = round(mean(snag.sd.dbh,na.rm = TRUE),2),
        tre.ba.diam.mx = round(max(snag.max.dbh,na.rm = TRUE),2),
        sng.ht = round(mean(snag.mean.ht,na.rm = TRUE),2),
        snag.gr20 = round(mean(snag.gr20,na.rm = TRUE),2), # mean or sum?
        snag.gr30 = round(mean(snag.gr30,na.rm = TRUE),2), # mean or sum?
        shrub.no = round(mean(nshrub,na.rm = TRUE),2),
        tshrub = round(mean(t.shrub, na.rm = TRUE),2),  
        shrub.sd = round(sd(t.shrub,na.rm=TRUE),2),
        tberry = round(mean(t.berry, na.rm = TRUE),2), 
        tmast = round(mean(t.mast, na.rm = TRUE),2),
        log.no = round(mean(nlogs,na.rm = TRUE),2),
        dwd.gr20 = round(mean(dwd.gr20,na.rm = TRUE),2), # mean or sum?
        dwd.gr30 = round(mean(dwd.gr30,na.rm = TRUE),2), # mean or sum?
        vol.dwd = round(mean(vol.dwd, na.rm = TRUE),2),  
        mean.dim.dwd = round(mean(mean.di.dwd,na.rm=TRUE),2),
        max.diam.dwd = round(mean(max.dwd, na.rm = TRUE),2) )

write.csv(data, "VegData_BySUsummary_date.csv")

data = read.csv("VegData_BySUsummary_date.csv")

str(data)

library(ggplot2)
# example plot, did not retain all code for this paper.
(a = ggplot(aes(x=boxlabel, y=elev), data=data) +
    geom_boxplot() + 
    theme_bw(30) + 
    ylab("Elevation (m)") + xlab("Region") )
#ggsave("elev.jpg", plot = last_plot())

(ba = ggplot(aes(x=boxlabel, y=tre.ba/4.356), data=data) +
    geom_boxplot() +
    theme_bw(30) + 
    ylab("Basal Area (m/ha)") + xlab("Region") )
