# Supplementary material for: Describing vegetation characteristics used by two rare forest-dwelling species: Will established reserves provide for coastal marten in Oregon?
Source: PLoS One. 2019 Jan 31;14(1):e0210865. doi: 10.1371/journal.pone.0210865 (PMC6354973; doi:10.1371/journal.pone.0210865)
Supplement: S1 Dataset — (ZIP) [file pone.0210865.s005.zip › NCASI_Plant_join.csv]

OBJECTID	TYPE_	COMMON_NAME	SCIENTIFIC_NAME	NCASI_CODE	GNN_Code	SCIENTIFIC_NAME_SHORT	SCIENTIFIC_NAME_LONG	COMMON_NAME_1	DIVISION	CLASS	ORDER_	FAMILY	GENUS	SPECIES	Ericaceae_fruit	Mast	SUBSPECIES	VARIETY	ITIS	STATE_DISTRIBUTION	CATEGORY	DURATION	LIFE_FORMS	LIFE_FORM_DOM	LFD_EDITED	FORB_HERB	GRAMINOID	LIANA	NONVASCULAR	SHRUB	SUBSHRUB	TREE	VINE	eric
2	TREE	Vine maple	Acer circinatum	ACCI	ACCI	Acer circinatum	Acer circinatum Pursh	vine maple	Magnoliophyta	Magnoliopsida	Sapindales	Aceraceae	Acer	circinatum	0	0				AK, CA, OR, WA	Dicot	Perennial	Shrub, Tree, Vine	Shrub	-1	N	N	N	N	Y	N	Y	Y
3	TREE	Bigleaf maple	Acer macrophyllum	ACMA	ACMA3	Acer macrophyllum	Acer macrophyllum Pursh	bigleaf maple	Magnoliophyta	Magnoliopsida	Sapindales	Aceraceae	Acer	macrophyllum	0	0				CA, OR, WA	Dicot	Perennial	Tree	Tree	-1	N	N	N	N	N	N	Y	N
68	SHRUB	Poison oak	Rhus diversiloba	RHDI	TODI	Toxicodendron diversilobum	Toxicodendron diversilobum (Torr. & Gray) Greene	Pacific poison oak	Magnoliophyta	Magnoliopsida	Sapindales	Anacardiaceae	Toxicodendron	diversilobum	0	0			28819	CA, NV, OR, WA	Dicot	Perennial	Shrub, Subshrub, Vine	Shrub	-1	N	N	N	N	Y	Y	N	Y
315	FORB	Seacoast angelica	Angelica lucida	ANLU	ANLU	Angelica lucida	Angelica lucida L.	seacoast angelica	Magnoliophyta	Magnoliopsida	Apiales	Apiaceae	Angelica	lucida	0	0			29432	AK, CA, CT, MA, ME, NH, NY, OR, RI, VA, WA	Dicot	Perennial	Forb/herb	Forb/herb	-1	Y	N	N	N	N	N	N	N
123	FORB	Poison hemlock	Conium maculatum	COMA	COMA2	Conium maculatum	Conium maculatum L.	poison hemlock	Magnoliophyta	Magnoliopsida	Apiales	Apiaceae	Conium	maculatum	0	0			29473	AL, AR, AZ, CA, CO, CT, DE, GA, IA, ID, IL, IN, KS, KY, LA, MA, MD, ME, MI, MN, MO, MT, NC, ND, NE, NH, NJ, NM, NV, NY, OH, OK, OR, PA, RI, SC, SD, TN, TX, UT, VA, VT, WA, WI, WV, WY	Dicot	Biennial	Forb/herb	Forb/herb	-1	Y	N	N	N	N	N	N	N
335	FORB	Queen Anne's lace	Daucus carota	DACA	DACA6	Daucus carota	Daucus carota L.	Queen Anne's lace	Magnoliophyta	Magnoliopsida	Apiales	Apiaceae	Daucus	carota	0	0			29477	AL, AR, AZ, CA, CO, CT, DE, FL, GA, IA, ID, IL, IN, KS, KY, LA, MA, MD, ME, MI, MN, MO, MS, MT, NC, ND, NE, NH, NJ, NM, NV, NY, OH, OK, OR, PA, PR, RI, SC, SD, TN, TX, UT, VA, VT, WA, WI, WV, WY	Dicot	Biennial	Forb/herb	Forb/herb	-1	Y	N	N	N	N	N	N	N
357	FORB	Gray's lovage	Ligusticum grayi	LIGR	LIGR	Ligusticum grayi	Ligusticum grayi Coult. & Rose	Gray's licorice-root	Magnoliophyta	Magnoliopsida	Apiales	Apiaceae	Ligusticum	grayi	0	0			29531	CA, ID, MT, NV, OR, UT, WA	Dicot	Perennial	Forb/herb	Forb/herb	-1	Y	N	N	N	N	N	N	N
359	FORB	Spring gold	Lomatium utriculatum	LOUT	LOUT	Lomatium utriculatum	Lomatium utriculatum (Nutt. ex Torr. & Gray) Coult. & Rose	common lomatium	Magnoliophyta	Magnoliopsida	Apiales	Apiaceae	Lomatium	utriculatum	0	0			29756	CA, OR, WA	Dicot	Perennial	Forb/herb	Forb/herb	-1	Y	N	N	N	N	N	N	N
193	FORB	Water parsley	Oenanthe sarmentosa	OESA	OESA	Oenanthe sarmentosa	Oenanthe sarmentosa K. Presl ex DC.	water parsely	Magnoliophyta	Magnoliopsida	Apiales	Apiaceae	Oenanthe	sarmentosa	0	0			29563	AK, CA, OR, WA	Dicot	Perennial	Forb/herb	Forb/herb	-1	Y	N	N	N	N	N	N	N
194	FORB	Mountain sweetroot	Osmorhiza chilensis	OSCH	OSBE	Osmorhiza berteroi	Osmorhiza berteroi DC.	sweetcicely	Magnoliophyta	Magnoliopsida	Apiales	Apiaceae	Osmorhiza	berteroi	0	0			507093	AK, AZ, CA, CO, ID, ME, MI, MN, MT, NH, NM, NV, OR, SD, UT, VT, WA, WI, WY	Dicot	Perennial	Forb/herb	Forb/herb	-1	Y	N	N	N	N	N	N	N
211	FORB	Pacific snakeroot	Sanicula crassicaulis	SACR	SACR2	Sanicula crassicaulis	Sanicula crassicaulis Poepp. ex DC.	Pacific blacksnakeroot	Magnoliophyta	Magnoliopsida	Apiales	Apiaceae	Sanicula	crassicaulis	0	0			29851	CA, OR, WA	Dicot	Perennial	Forb/herb	Forb/herb	-1	Y	N	N	N	N	N	N	N
393	FORB	Sierra sanicle	Sanicula graveolens	SAGR	SAGR5	Sanicula graveolens	Sanicula graveolens Poepp. ex DC.	northern sanicle	Magnoliophyta	Magnoliopsida	Apiales	Apiaceae	Sanicula	graveolens	0	0			29852	CA, ID, MT, NV, OR, WA, WY	Dicot	Perennial	Forb/herb	Forb/herb	-1	Y	N	N	N	N	N	N	N
224	FORB	Water parsnip	Sium suave	SISU	SISU2	Sium suave	Sium suave Walt.	hemlock waterparsnip	Magnoliophyta	Magnoliopsida	Apiales	Apiaceae	Sium	suave	0	0			29558	AK, AL, AR, AZ, CA, CO, CT, DE, FL, GA, IA, ID, IL, IN, KS, KY, LA, MA, MD, ME, MI, MN, MO, MS, MT, NC, ND, NE, NH, NJ, NV, NY, OH, OR, PA, RI, SC, SD, TN, TX, UT, VA, VT, WA, WI, WV, WY	Dicot	Perennial	Forb/herb	Forb/herb	-1	Y	N	N	N	N	N	N	N
240	FORB	Field hedge parsley	Torilis arvensis	TOAR	TOAR	Torilis arvensis	Torilis arvensis (Huds.) Link	spreading hedgeparsley	Magnoliophyta	Magnoliopsida	Apiales	Apiaceae	Torilis	arvensis	0	0			29894	AL, AR, CA, GA, IA, ID, IL, IN, KS, LA, MO, MS, NC, NE, NJ, OH, OK, OR, PA, SC, TN, TX, UT, VA, WA, WV	Dicot	Annual	Forb/herb	Forb/herb	-1	Y	N	N	N	N	N	N	N
159	FORB	English holly	Ilex aquifolium	ILAQ	ILAQ80	Ilex aquifolium	Ilex aquifolium L.	English holly	Magnoliophyta	Magnoliopsida	Celastrales	Aquifoliaceae	Ilex	aquifolium	0	0			503154	CA, HI, OR, WA	Dicot	Perennial	Tree, Shrub	Shrub	-1	N	N	N	N	Y	N	Y	N
361	FORB	Skunk cabbage	Lysichiton americanum	LYAM	LYAM3	Lysichiton americanus	Lysichiton americanus Hultén & St. John	American skunkcabbage	Magnoliophyta	Liliopsida	Arales	Araceae	Lysichiton	americanus	0	0			503629	AK, CA, ID, MT, OR, WA, WY	Monocot	Perennial	Forb/herb	Forb/herb	-1	Y	N	N	N	N	N	N	N
93	FORB	Elk parsnip	Aralia californica	ARCA	ARCA2	Aralia californica	Aralia californica S. Wats.	California spikenard	Magnoliophyta	Magnoliopsida	Apiales	Araliaceae	Aralia	californica	0	0			29373	CA, OR	Dicot	Perennial	Forb/herb	Forb/herb	-1	Y	N	N	N	N	N	N	N
151	FORB	English ivy	Hedera helix	HEHE	HEHE	Hedera helix	Hedera helix L.	English ivy	Magnoliophyta	Magnoliopsida	Apiales	Araliaceae	Hedera	helix	0	0			29393	AL, AZ, CA, FL, GA, HI, IL, IN, KY, LA, MA, MD, MI, MO, MS, NC, NJ, NY, OH, OR, PA, SC, TN, TX, UT, VA, WA, WV	Dicot	Perennial	Vine, Subshrub	Shrub	-1	N	N	N	N	Y	Y	N	Y
302	SHRUB	Devil's club	Oplopanax horridus	OPHO	OPHO	Oplopanax horridus	Oplopanax horridus Miq.	devilsclub	Magnoliophyta	Magnoliopsida	Apiales	Araliaceae	Oplopanax	horridus	0	0			29397	AK, ID, MI, MT, OR, WA	Dicot	Perennial	Shrub	Shrub	-1	N	N	N	N	Y	N	N	N
97	FORB	Wild ginger	Asarum caudatum	ASCA	ASCA2	Asarum caudatum	Asarum caudatum Lindl.	British Columbia wildginger	Magnoliophyta	Magnoliopsida	Aristolochiales	Aristolochiaceae	Asarum	caudatum	0	0			18354	CA, ID, MT, OR, WA	Dicot	Perennial	Forb/herb	Forb/herb	-1	Y	N	N	N	N	N	N	N
31	FERN	Maidenhair spleenwort	Asplenium trichomanes	ASTR	ASTR2	Asplenium trichomanes	Asplenium trichomanes L.	maidenhair spleenwort	Pteridophyta	Filicopsida	Polypodiales	Aspleniaceae	Asplenium	trichomanes	0	0			17364	AK, AL, AR, AZ, CA, CO, CT, DE, FL, GA, HI, ID, IL, IN, KS, KY, LA, MA, MD, ME, MI, MN, MO, MS, MT, NC, NH, NJ, NM, NY, OH, OK, OR, PA, RI, SC, SD, TN, TX, UT, VA, VT, WA, WI, WV, WY	Fern	Perennial	Forb/herb	Forb/herb	-1	Y	N	N	N	N	N	N	N
84	FORB	Common yarrow	Achillea millefolium	ACMI	ACMI2	Achillea millefolium	Achillea millefolium L.	common yarrow	Magnoliophyta	Magnoliopsida	Asterales	Asteraceae	Achillea	millefolium	0	0			35423	AK, AL, AR, AZ, CA, CO, CT, DE, FL, GA, HI, IA, ID, IL, IN, KS, KY, LA, MA, MD, ME, MI, MN, MO, MS, MT, NC, ND, NE, NH, NJ, NM, NV, NY, OH, OK, OR, PA, RI, SC, SD, TN, TX, UT, VA, VT, WA, WI, WV, WY	Dicot	Perennial	Forb/herb	Forb/herb	-1	Y	N	N	N	N	N	N	N
87	FORB	Pathfinder	Adenocaulon bicolor	ADBI	ADBI	Adenocaulon bicolor	Adenocaulon bicolor Hook.	American trailplant	Magnoliophyta	Magnoliopsida	Asterales	Asteraceae	Adenocaulon	bicolor	0	0			36463	CA, ID, MI, MN, MT, ND, OR, SD, WA, WY	Dicot	Perennial	Forb/herb	Forb/herb	-1	Y	N	N	N	N	N	N	N
90	FORB	Pearly everlasting	Anaphalis margaritacea	ANMA	ANMA	Anaphalis margaritacea	Anaphalis margaritacea (L.) Benth.	western pearly everlasting	Magnoliophyta	Magnoliopsida	Asterales	Asteraceae	Anaphalis	margaritacea	0	0			36529	AK, AZ, CA, CO, CT, DE, IA, ID, IL, IN, KS, MA, MD, ME, MI, MN, MO, MT, NC, NE, NH, NJ, NM, NV, NY, OH, OR, PA, RI, SD, TN, UT, VA, VT, WA, WI, WV, WY	Dicot	Perennial	Forb/herb	Forb/herb	-1	Y	N	N	N	N	N	N	N
317	FORB	Evergreen pussytoes	Antennaria suffrutescens	ANSU	ANSU3	Antennaria suffrutescens	Antennaria suffrutescens Greene	evergreen everlasting	Magnoliophyta	Magnoliopsida	Asterales	Asteraceae	Antennaria	suffrutescens	0	0			36760	CA, OR	Dicot	Perennial	Subshrub, Shrub, Forb/herb	Shrub	0	Y	N	N	N	Y	Y	N	N
318	FORB	Rayless arnica	Arnica discoidea	ARDI2	ARDI6	Arnica discoidea	Arnica discoidea Benth.	rayless arnica	Magnoliophyta	Magnoliopsida	Asterales	Asteraceae	Arnica	discoidea	0	0			36562	CA, NV, OR, WA	Dicot	Perennial	Forb/herb	Forb/herb	-1	Y	N	N	N	N	N	N	N
95	FORB	Mountain arnica	Arnica latifolia	ARLA	ARLA8	Arnica latifolia	Arnica latifolia Bong.	broadleaf arnica	Magnoliophyta	Magnoliopsida	Asterales	Asteraceae	Arnica	latifolia	0	0			36566	AK, CA, CO, ID, MT, NV, OR, UT, WA, WY	Dicot	Perennial	Forb/herb	Forb/herb	-1	Y	N	N	N	N	N	N	N
96	FORB	Arnica sp.	Arnica sp.	ARSP	ARNIC	Arnica	Arnica L.	arnica	Magnoliophyta	Magnoliopsida	Asterales	Asteraceae	Arnica		0	0			36554	AK, AL, AZ, CA, CO, DE, FL, GA, ID, MD, ME, MI, MN, MT, NC, ND, NH, NJ, NM, NV, NY, OK, OR, PA, SC, SD, UT, VA, VT, WA, WY	Dicot			Forb/herb	-1	Y	N	N	N	N	N	N	N
46	SHRUB	Coyote brush	Baccharis pilularis	BAPI	BAPI	Baccharis pilularis	Baccharis pilularis DC.	coyotebrush	Magnoliophyta	Magnoliopsida	Asterales	Asteraceae	Baccharis	pilularis	0	0			35693	CA, NM, OR	Dicot	Perennial	Subshrub, Shrub	Shrub	-1	N	N	N	N	Y	Y	N	N
99	FORB	English daisy	Bellis perennis	BEPE	BEPE2	Bellis perennis	Bellis perennis L.	lawndaisy	Magnoliophyta	Magnoliopsida	Asterales	Asteraceae	Bellis	perennis	0	0			36826	AK, CA, CT, HI, ID, IL, IN, KY, MA, MD, ME, MI, MN, MT, NC, ND, NH, NJ, NY, OH, OR, PA, RI, TN, UT, VA, VT, WA, WI, WV	Dicot	Perennial	Forb/herb	Forb/herb	-1	Y	N	N	N	N	N	N	N
116	FORB	Canada thistle	Cirsium andersonii	CIAR	CIAN	Cirsium andersonii	Cirsium andersonii (Gray) Petrak	rose thistle	Magnoliophyta	Magnoliopsida	Asterales	Asteraceae	Cirsium	andersonii	0	0			36339	CA, NV, OR	Dicot	Biennial	Forb/herb	Forb/herb	0	Y	N	N	N	N	N	N	N
55	SHRUB	Chicory	Cichorium intybus	CIIN	CIIN	Cichorium intybus	Cichorium intybus L.	chicory	Magnoliophyta	Magnoliopsida	Asterales	Asteraceae	Cichorium	intybus	0	0			36763	AL, AR, AZ, CA, CO, CT, DE, FL, GA, IA, ID, IL, IN, KS, KY, LA, MA, MD, ME, MI, MN, MO, MS, MT, NC, ND, NE, NH, NJ, NM, NV, NY, OH, OK, OR, PA, RI, SC, SD, TN, TX, UT, VA, VT, WA, WI, WV, WY	Dicot	Biennial, Perennial	Forb/herb	Forb/herb	-1	Y	N	N	N	N	N	N	N
117	FORB	Bull thistle	Cirsium vulgaris	CIVI	CIVU	Cirsium vulgare	Cirsium vulgare (Savi) Ten.	bull thistle	Magnoliophyta	Magnoliopsida	Asterales	Asteraceae	Cirsium	vulgare	0	0			36428	AK, AL, AR, AZ, CA, CO, CT, DE, FL, GA, HI, IA, ID, IL, IN, KS, KY, LA, MA, MD, ME, MI, MN, MO, MS, MT, NC, ND, NE, NH, NJ, NM, NV, NY, OH, OK, OR, PA, RI, SC, SD, TN, TX, UT, VA, VT, WA, WI, WV, WY	Dicot	Biennial	Forb/herb	Forb/herb	-1	Y	N	N	N	N	N	N	N
329	FORB	Brass buttons	Cotula coronopifolia	COCO2	COCO7	Cotula coronopifolia	Cotula coronopifolia L.	common brassbuttons	Magnoliophyta	Magnoliopsida	Asterales	Asteraceae	Cotula	coronopifolia	0	0			35799	AK, AZ, CA, MA, NV, OR, WA	Dicot	Perennial	Forb/herb	Forb/herb	-1	Y	N	N	N	N	N	N	N
333	FORB	Smooth hawksbeard	Crepis capillaris	CRCA	CRCA3	Crepis capillaris	Crepis capillaris (L.) Wallr.	smooth hawksbeard	Magnoliophyta	Magnoliopsida	Asterales	Asteraceae	Crepis	capillaris	0	0			37182	AK, CA, CO, CT, DE, HI, IA, ID, IL, IN, KY, MA, MD, ME, MI, MO, MT, NC, ND, NH, NJ, NV, NY, OH, OR, PA, RI, TN, TX, UT, VA, VT, WA, WI, WV	Dicot	Annual, Biennial	Forb/herb	Forb/herb	-1	Y	N	N	N	N	N	N	N
338	FORB	Brewer's daisy	Erigeron breweri	ERBR	ERBR4	Erigeron breweri	Erigeron breweri Gray	Brewer's fleabane	Magnoliophyta	Magnoliopsida	Asterales	Asteraceae	Erigeron	breweri	0	0			35832	CA, NV, OR	Dicot	Perennial	Forb/herb	Forb/herb	0	Y	N	N	N	N	N	N	N
136	FORB	Cutleaf fireweed	Erechtites glomerata	ERGL	ERGL8	Erechtites glomerata	Erechtites glomerata (Desf. ex Poir.) DC.	cutleaf burnweed	Magnoliophyta	Magnoliopsida	Asterales	Asteraceae	Erechtites	glomerata	0	0			502347	CA, OR, WA	Dicot	Annual, Perennial	Forb/herb	Forb/herb	-1	Y	N	N	N	N	N	N	N
339	FORB	Oregon sunshine	Eriophyllum lanatum	ERLA	ERLA6	Eriophyllum lanatum	Eriophyllum lanatum (Pursh) Forbes	common woolly sunflower	Magnoliophyta	Magnoliopsida	Asterales	Asteraceae	Eriophyllum	lanatum	0	0			37334	CA, ID, MT, NV, OR, UT, WA, WY	Dicot	Annual, Perennial	Subshrub, Shrub, Forb/herb	Forb/herb	-1	Y	N	N	N	Y	Y	N	N
137	FORB	Australian fireweed	Erechtites minima	ERMI	ERMI6	Erechtites minima	Erechtites minima (Poir.) DC.	coastal burnweed	Magnoliophyta	Magnoliopsida	Asterales	Asteraceae	Erechtites	minima	0	0			37321	CA, OR	Dicot	Annual, Perennial	Forb/herb	Forb/herb	-1	Y	N	N	N	N	N	N	N
138	FORB	New Zealand fireweed	Erechtites prenanthoides	ERPR	ERMI6	Erechtites minima	Erechtites minima (Poir.) DC.	coastal burnweed	Magnoliophyta	Magnoliopsida	Asterales	Asteraceae	Erechtites	minima	0	0			37321	CA, OR	Dicot	Annual, Perennial	Forb/herb	Forb/herb	-1	Y	N	N	N	N	N	N	N
342	FORB	Star cudweed	Euchiton sphaericus	EUSP	EUSP5	Euchiton sphaericus	Euchiton sphaericus (Willd.) A. Anderb.	None	Magnoliophyta	Magnoliopsida	Asterales	Asteraceae	Euchiton	sphaericus	0	0			565178	HI	Dicot	Annual	Forb/herb	Forb/herb	0	Y	N	N	N	N	N	N	N
148	FORB	Cudweed sp.	Gnaphalium sp.	GNSP	GNAPH	Gnaphalium	Gnaphalium L.	cudweed	Magnoliophyta	Magnoliopsida	Asterales	Asteraceae	Gnaphalium		0	0			36693	AK, AZ, CA, CO, CT, DE, ID, IL, IN, KS, KY, MA, MD, ME, MI, MN, MT, ND, NE, NH, NJ, NM, NV, NY, OH, OR, PA, PR, RI, SD, UT, VA, VT, WA, WI, WV, WY	Dicot			Forb/herb	-1	Y	N	N	N	N	N	N	N
348	FORB	Entire-leaved gumweed	Grindelia integrifolia	GRIN	GRIN	Grindelia integrifolia	Grindelia integrifolia DC.	Puget Sound gumweed	Magnoliophyta	Magnoliopsida	Asterales	Asteraceae	Grindelia	integrifolia	0	0			37457	OR, WA	Dicot	Perennial	Subshrub, Forb/herb	Forb/herb	-1	Y	N	N	N	N	Y	N	N
153	FORB	Rosilla	Helenium puberulum	HEPU	HEPU2	Helenium puberulum	Helenium puberulum DC.	rosilla	Magnoliophyta	Magnoliopsida	Asterales	Asteraceae	Helenium	puberulum	0	0			36020	CA, OR	Dicot	Annual, Perennial	Forb/herb	Forb/herb	-1	Y	N	N	N	N	N	N	N
154	FORB	White hawkweed	Hieracium albiflorum	HIAL	HIAL2	Hieracium albiflorum	Hieracium albiflorum Hook.	white hawkweed	Magnoliophyta	Magnoliopsida	Asterales	Asteraceae	Hieracium	albiflorum	0	0			37693	AK, CA, CO, ID, MT, NV, OR, SD, UT, WA, WY	Dicot	Perennial	Forb/herb	Forb/herb	-1	Y	N	N	N	N	N	N	N
156	FORB	False dandelion	Hypochaeris radicata	HYRA	HYRA3	Hypochaeris radicata	Hypochaeris radicata L.	hairy catsear	Magnoliophyta	Magnoliopsida	Asterales	Asteraceae	Hypochaeris	radicata	0	0			37794	AK, AL, AR, CA, CO, CT, DE, FL, GA, HI, ID, IL, IN, KY, LA, MA, MD, ME, MI, MO, MS, MT, NC, NH, NJ, NM, NV, NY, OH, OR, PA, RI, SC, TN, TX, UT, VA, VT, WA, WI, WV	Dicot	Perennial	Forb/herb	Forb/herb	-1	Y	N	N	N	N	N	N	N
353	FORB	Nipplewort	Lapsana communis	LACO	LACO3	Lapsana communis	Lapsana communis L.	common nipplewort	Magnoliophyta	Magnoliopsida	Asterales	Asteraceae	Lapsana	communis	0	0			37830	AK, AR, AZ, CA, CO, CT, HI, ID, IL, IN, KY, MA, MD, ME, MI, MN, MO, MT, NC, ND, NJ, NY, OH, OK, OR, PA, RI, TN, UT, VA, VT, WA, WI, WV	Dicot	Annual	Forb/herb	Forb/herb	-1	Y	N	N	N	N	N	N	N
354	FORB	Wall lettuce	Lactuca muralis	LAMU	MYMU	Mycelis muralis	Mycelis muralis (L.) Dumort.	wall-lettuce	Magnoliophyta	Magnoliopsida	Asterales	Asteraceae	Mycelis	muralis	0	0			503893	MA, ME, MI, MN, NH, NY, OR, VT, WA	Dicot	Annual	Forb/herb	Forb/herb	-1	Y	N	N	N	N	N	N	N
162	FORB	Common hareleaf	Lagophylla ramosissima	LARA	LARA	Lagophylla ramosissima	Lagophylla ramosissima Nutt.	branched lagophylla	Magnoliophyta	Magnoliopsida	Asterales	Asteraceae	Lagophylla	ramosissima	0	0			37827	CA, ID, MT, NV, OR, UT, WA	Dicot	Annual	Forb/herb	Forb/herb	-1	Y	N	N	N	N	N	N	N
164	FORB	Oxeye daisy	Leucanthemum vulgare	LEVU	LEVU	Leucanthemum vulgare	Leucanthemum vulgare Lam.	oxeye daisy	Magnoliophyta	Magnoliopsida	Asterales	Asteraceae	Leucanthemum	vulgare	0	0			37903	AK, AL, AR, AZ, CA, CO, CT, DE, FL, GA, HI, IA, ID, IL, IN, KS, KY, LA, MA, MD, ME, MI, MN, MO, MS, MT, NC, ND, NE, NH, NJ, NM, NV, NY, OH, OK, OR, PA, RI, SC, SD, TN, TX, UT, VA, VT, WA, WI, WV, WY	Dicot	Perennial	Forb/herb	Forb/herb	-1	Y	N	N	N	N	N	N	N
365	FORB	Slender tarweed	Madia gracilis	MAGR	MAGR3	Madia gracilis	Madia gracilis (Sm.) Keck & J. Clausen ex Applegate	grassy tarweed	Magnoliophyta	Magnoliopsida	Asterales	Asteraceae	Madia	gracilis	0	0			38030	CA, ID, ME, MT, NV, OR, UT, WA	Dicot	Annual	Forb/herb	Forb/herb	-1	Y	N	N	N	N	N	N	N
178	FORB	Woodland madia	Madia madioides	MAMA	MAMA	Madia madioides	Madia madioides (Nutt.) Greene	woodland madia	Magnoliophyta	Magnoliopsida	Asterales	Asteraceae	Madia	madioides	0	0			38035	CA, OR, WA	Dicot	Biennial	Forb/herb	Forb/herb	-1	Y	N	N	N	N	N	N	N
187	FORB	Nodding microseris	Microseris nutans	MINU	MINU	Microseris nutans	Microseris nutans (Hook.) Schultz-Bip.	nodding microceris	Magnoliophyta	Magnoliopsida	Asterales	Asteraceae	Microseris	nutans	0	0			38114	CA, CO, ID, MT, NV, OR, SD, UT, WA, WY	Dicot	Perennial	Forb/herb	Forb/herb	-1	Y	N	N	N	N	N	N	N
376	FORB	Woolly groundsel	Packera cana	PACA	PACA15	Packera cana	Packera cana (Hook.) W.A. Weber & A. Löve	woolly groundsel	Magnoliophyta	Magnoliopsida	Asterales	Asteraceae	Packera	cana	0	0			518142	CA, CO, ID, KS, MN, MT, ND, NE, NM, NV, OR, SD, UT, WA, WY	Dicot	Perennial	Forb/herb, Subshrub, Shrub	Forb/herb	-1	Y	N	N	N	Y	Y	N	N
197	FORB	Palmated coltsfoot	Petasites palmatus	PEPA	PEFRP	Petasites frigidus var. palmatus	Petasites frigidus (L.) Fries var. palmatus (Ait.) Cronq.	arctic sweet coltsfoot	Magnoliophyta	Magnoliopsida	Asterales	Asteraceae	Petasites	frigidus	0	0		palmatus	529540	CA, CT, ID, MA, ME, MI, MN, ND, NH, NY, OR, VT, WA, WI	Dicot	Perennial	Forb/herb	Forb/herb	-1	Y	N	N	N	N	N	N	N
391	FORB	California coneflower	Rudbeckia glaucescens	RUGL	RUGL7	Rudbeckia glaucescens	Rudbeckia glaucescens Eastw.	waxy coneflower	Magnoliophyta	Magnoliopsida	Asterales	Asteraceae	Rudbeckia	glaucescens	0	0			507664	CA, OR	Dicot	Perennial	Forb/herb	Forb/herb	-1	Y	N	N	N	N	N	N	N
215	FORB	California butterweed	Senecio aronicoides	SEAR	SEAR4	Senecio aronicoides	Senecio aronicoides DC.	rayless ragwort	Magnoliophyta	Magnoliopsida	Asterales	Asteraceae	Senecio	aronicoides	0	0			36099	CA, OR	Dicot	Biennial, Perennial	Forb/herb	Forb/herb	-1	Y	N	N	N	N	N	N	N
216	FORB	Bolander's butterweed	Senecio bolanderi	SEBO	PABO6	Packera bolanderi	Packera bolanderi (Gray) W.A. Weber & A. Löve	Bolander's ragwort	Magnoliophyta	Magnoliopsida	Asterales	Asteraceae	Packera	bolanderi	0	0			518141	CA, OR, WA	Dicot	Perennial	Forb/herb	Forb/herb	0	Y	N	N	N	N	N	N	N
217	FORB	Western goundsel	Senecio integerrimus	SEIN	SEIN2	Senecio integerrimus	Senecio integerrimus Nutt.	lambstongue ragwort	Magnoliophyta	Magnoliopsida	Asterales	Asteraceae	Senecio	integerrimus	0	0			36148	CA, CO, IA, ID, KS, MN, MT, ND, NE, NM, NV, OR, SD, UT, WA, WY	Dicot	Biennial, Perennial	Forb/herb	Forb/herb	-1	Y	N	N	N	N	N	N	N
218	FORB	Tansy butterweed	Senecio jacobaea	SEJA	SEJA	Senecio jacobaea	Senecio jacobaea L.	stinking willie	Magnoliophyta	Magnoliopsida	Asterales	Asteraceae	Senecio	jacobaea	0	0			36089	CA, ID, IL, MA, ME, MI, MT, NJ, NY, OR, PA, WA	Dicot	Perennial	Forb/herb	Forb/herb	-1	Y	N	N	N	N	N	N	N
219	FORB	Woodland groundsel	Senecio sylvaticus	SESY	SESY	Senecio sylvaticus	Senecio sylvaticus L.	woodland ragwort	Magnoliophyta	Magnoliopsida	Asterales	Asteraceae	Senecio	sylvaticus	0	0			505138	CA, HI, LA, ME, MI, NJ, OH, OR, PA, WA, WI	Dicot	Annual	Forb/herb	Forb/herb	-1	Y	N	N	N	N	N	N	N
222	FORB	Milk thistle	Silybum marianum	SIMA	SIMA3	Silybum marianum	Silybum marianum (L.) Gaertn.	blessed milkthistle	Magnoliophyta	Magnoliopsida	Asterales	Asteraceae	Silybum	marianum	0	0			38413	AL, AR, AZ, CA, CT, IN, LA, MA, MD, MI, NH, NM, NV, NY, OH, OK, OR, PA, TN, TX, VA, WA, WV	Dicot	Annual, Biennial	Forb/herb	Forb/herb	-1	Y	N	N	N	N	N	N	N
227	FORB	Sow thistle	Sonchus asper	SOAS	SOAS	Sonchus asper	Sonchus asper (L.) Hill	spiny sowthistle	Magnoliophyta	Magnoliopsida	Asterales	Asteraceae	Sonchus	asper	0	0			38424	AK, AL, AR, AZ, CA, CO, CT, DE, FL, GA, HI, IA, ID, IL, IN, KS, KY, LA, MA, MD, ME, MI, MN, MO, MS, MT, NC, ND, NE, NH, NJ, NM, NV, NY, OH, OK, OR, PA, PR, RI, SC, SD, TN, TX, UT, VA, VT, WA, WI, WV, WY	Dicot	Annual	Forb/herb	Forb/herb	0	Y	N	N	N	N	N	N	N
228	FORB	Meadow goldenrod	Solidago canadensis	SOCA	SOCA6	Solidago canadensis	Solidago canadensis L.	Canada goldenrod	Magnoliophyta	Magnoliopsida	Asterales	Asteraceae	Solidago	canadensis	0	0			36224	AK, AL, AR, AZ, CA, CO, CT, DE, FL, GA, HI, IA, ID, IL, IN, KS, KY, LA, MA, MD, ME, MI, MN, MO, MS, MT, NC, ND, NE, NH, NJ, NM, NV, NY, OH, OK, OR, PA, RI, SC, SD, TN, TX, UT, VA, VT, WA, WI, WV, WY	Dicot	Perennial	Forb/herb	Forb/herb	-1	Y	N	N	N	N	N	N	N
402	FORB	Western goldentop	Solidago occidentalis	SOOC	EUOC4	Euthamia occidentalis	Euthamia occidentalis Nutt.	western goldentop	Magnoliophyta	Magnoliopsida	Asterales	Asteraceae	Euthamia	occidentalis	0	0			37356	AZ, CA, CO, ID, MT, NE, NM, NV, OR, UT, WA, WY	Dicot	Perennial	Forb/herb	Forb/herb	-1	Y	N	N	N	N	N	N	N
229	FORB	Thistle	Sonchus oleraceus	SOOL	SOOL	Sonchus oleraceus	Sonchus oleraceus L.	common sowthistle	Magnoliophyta	Magnoliopsida	Asterales	Asteraceae	Sonchus	oleraceus	0	0			38427	AK, AL, AR, AZ, CA, CO, CT, DE, FL, GA, HI, IA, ID, IL, IN, KS, KY, LA, MA, MD, ME, MI, MN, MO, MS, MT, NC, ND, NE, NH, NJ, NM, NV, NY, OH, OK, OR, PA, PR, RI, SC, SD, TN, TX, UT, VA, VI, VT, WA, WI, WV, WY	Dicot	Annual	Forb/herb	Forb/herb	0	Y	N	N	N	N	N	N	N
408	FORB	Pacific aster	Symphyotrichum chilense	SYCH	SYCH4	Symphyotrichum chilense	Symphyotrichum chilense (Nees) Nesom	Pacific aster	Magnoliophyta	Magnoliopsida	Asterales	Asteraceae	Symphyotrichum	chilense	0	0			522189	CA, OR, WA	Dicot	Perennial	Forb/herb	Forb/herb	-1	Y	N	N	N	N	N	N	N
409	FORB	Douglas aster	Symphyotrichum subspicatum	SYSU	SYSU4	Symphyotrichum subspicatum	Symphyotrichum subspicatum (Nees) Nesom	Douglas aster	Magnoliophyta	Magnoliopsida	Asterales	Asteraceae	Symphyotrichum	subspicatum	0	0			522252	AK, ID, MT, OR, WA	Dicot	Perennial	Forb/herb	Forb/herb	0	Y	N	N	N	N	N	N	N
237	FORB	Common dandelion	Taraxacum officinalis	TAOF	TAOF	Taraxacum officinale	Taraxacum officinale G.H. Weber ex Wiggers	common dandelion	Magnoliophyta	Magnoliopsida	Asterales	Asteraceae	Taraxacum	officinale	0	0			36213	AK, AL, AR, AZ, CA, CO, CT, DE, FL, GA, HI, IA, ID, IL, IN, KS, KY, LA, MA, MD, ME, MI, MN, MO, MS, MT, NC, ND, NE, NH, NJ, NM, NV, NY, OH, OK, OR, PA, PR, RI, SC, SD, TN, TX, UT, VA, VT, WA, WI, WV, WY	Dicot	Perennial	Forb/herb	Forb/herb	-1	Y	N	N	N	N	N	N	N
86	FORB	Vanilla leaf	Achlys triphylla	ACTR	ACTR	Achlys triphylla	Achlys triphylla (Sm.) DC.	sweet after death	Magnoliophyta	Magnoliopsida	Ranunculales	Berberidaceae	Achlys	triphylla	0	0			18813	CA, OR, WA	Dicot	Perennial	Forb/herb	Forb/herb	-1	Y	N	N	N	N	N	N	N
47	SHRUB	Tall oregon grape	Berberis aquifolium	BEAQ	MAAQ2	Mahonia aquifolium	Mahonia aquifolium (Pursh) Nutt.	hollyleaved barberry	Magnoliophyta	Magnoliopsida	Ranunculales	Berberidaceae	Mahonia	aquifolium	0	0			195030	CA, ID, KY, MI, MT, NJ, NY, OH, OR, WA	Dicot	Perennial	Shrub, Subshrub	Shrub	-1	N	N	N	N	Y	Y	N	N
48	SHRUB	Dwarf oregon grape	Berberis nervosa	BENE	MANE2	Mahonia nervosa	Mahonia nervosa (Pursh) Nutt.	Cascade barberry	Magnoliophyta	Magnoliopsida	Ranunculales	Berberidaceae	Mahonia	nervosa	0	0			195036	CA, ID, OR, WA	Dicot	Perennial	Subshrub, Shrub	Shrub	-1	N	N	N	N	Y	Y	N	N
252	FORB	Inside out flower	Vancouveria hexandra	VAHE	VAHE	Vancouveria hexandra	Vancouveria hexandra (Hook.) Morr. & Dcne.	white insideout flower	Magnoliophyta	Magnoliopsida	Ranunculales	Berberidaceae	Vancouveria	hexandra	0	0			18853	CA, OR, WA	Dicot	Perennial	Forb/herb	Forb/herb	-1	Y	N	N	N	N	N	N	N
253	FORB	Evergreen vancouveria	Vancouveria planipetala	VAPL	VAPL	Vancouveria planipetala	Vancouveria planipetala Calloni	redwood insideout flower	Magnoliophyta	Magnoliopsida	Ranunculales	Berberidaceae	Vancouveria	planipetala	0	0			18854	CA, OR	Dicot	Perennial	Forb/herb	Forb/herb	-1	Y	N	N	N	N	N	N	N
4	TREE	White alder	Alnus rhombifolia	ALRH	ALRH2	Alnus rhombifolia	Alnus rhombifolia Nutt.	white alder	Magnoliophyta	Magnoliopsida	Fagales	Betulaceae	Alnus	rhombifolia	0	0				CA, ID, MT, NV, OR, WA	Dicot	Perennial	Tree	Tree	-1	N	N	N	N	N	N	Y	N
5	TREE	Red alder	Alnus rubra	ALRU	ALRU2	Alnus rubra	Alnus rubra Bong.	red alder	Magnoliophyta	Magnoliopsida	Fagales	Betulaceae	Alnus	rubra	0	0				AK, CA, ID, OR, WA	Dicot	Perennial	Tree	Tree	-1	N	N	N	N	N	N	Y	N
54	SHRUB	California hazelnut	Corylus cornuta	COCO	COCO6	Corylus cornuta	Corylus cornuta Marsh.	beaked hazelnut	Magnoliophyta	Magnoliopsida	Fagales	Betulaceae	Corylus	cornuta	0	0			19507	AL, CA, CO, CT, DE, GA, IA, ID, IL, MA, MD, ME, MI, MN, MS, MT, NC, ND, NH, NJ, NY, OH, OR, PA, RI, SC, SD, TN, VA, VT, WA, WI, WV, WY	Dicot	Perennial	Tree, Shrub	Shrub	-1	N	N	N	N	Y	N	Y	N
33	FERN	Deer fern	Blechnum spicant	BLSP	BLSP	Blechnum spicant	Blechnum spicant (L.) Sm.	deer fern	Pteridophyta	Filicopsida	Polypodiales	Blechnaceae	Blechnum	spicant	0	0			17865	AK, CA, ID, OR, WA	Fern	Perennial	Forb/herb	Forb/herb	-1	Y	N	N	N	N	N	N	N
40	FERN	Giant chain fern	Woodwardia fimbriata	WOFI	WOFI	Woodwardia fimbriata	Woodwardia fimbriata Sm.	giant chainfern	Pteridophyta	Filicopsida	Polypodiales	Blechnaceae	Woodwardia	fimbriata	0	0			17750	AZ, CA, NV, OR, WA	Fern	Perennial	Forb/herb	Forb/herb	-1	Y	N	N	N	N	N	N	N
126	FORB	Pacific hounds tongue	Cynoglossum grande	CYGR	CYGR	Cynoglossum grande	Cynoglossum grande Dougl. ex Lehm.	Pacific hound's tongue	Magnoliophyta	Magnoliopsida	Lamiales	Boraginaceae	Cynoglossum	grande	0	0			31888	CA, OR, WA	Dicot	Perennial	Forb/herb	Forb/herb	-1	Y	N	N	N	N	N	N	N
186	FORB	Forget me not	Myosotis latifolia	MYLA	MYLA4	Myosotis latifolia	Myosotis latifolia Poir.	broadleaf forget-me-not	Magnoliophyta	Magnoliopsida	Lamiales	Boraginaceae	Myosotis	latifolia	0	0			31694	CA	Dicot	Perennial	Forb/herb	Forb/herb	0	Y	N	N	N	N	N	N	N
201	FORB	Popcorn flower	Plagiobothrys nothofulvus	PLNO	PLNO	Plagiobothrys nothofulvus	Plagiobothrys nothofulvus (Gray) Gray	rusty popcornflower	Magnoliophyta	Magnoliopsida	Lamiales	Boraginaceae	Plagiobothrys	nothofulvus	0	0			32011	CA, NV, OR, WA	Dicot	Annual	Forb/herb	Forb/herb	-1	Y	N	N	N	N	N	N	N
94	FORB	Spreading rockcress	Arabis divaricarpa	ARDI	ARDI2	Arabis x divaricarpa	Arabis ×divaricarpa A. Nels. (pro sp.)	spreadingpod rockcress	Magnoliophyta	Magnoliopsida	Capparales	Brassicaceae	Arabis	divaricarpa	0	0			22688	AK, CA, CO, IA, ID, ME, MI, MN, MT, ND, NE, NH, NM, NV, NY, OH, OR, SD, UT, VT, WA, WI, WY	Dicot	Biennial, Perennial	Forb/herb	Forb/herb	-1	Y	N	N	N	N	N	N	N
321	FORB	Angled bittercress	Cardamine angulata	CAAN	CAAN5	Cardamine angulata	Cardamine angulata Hook.	seaside bittercress	Magnoliophyta	Magnoliopsida	Capparales	Brassicaceae	Cardamine	angulata	0	0			22777	AK, CA, OR, WA	Dicot	Perennial	Forb/herb	Forb/herb	-1	Y	N	N	N	N	N	N	N
103	FORB	Toothwort	Cardamine californica	CACA	CACA39	Cardamine californica	Cardamine californica (Nutt.) Greene	milkmaids	Magnoliophyta	Magnoliopsida	Capparales	Brassicaceae	Cardamine	californica	0	0			22782	CA, OR	Dicot	Perennial	Forb/herb	Forb/herb	-1	Y	N	N	N	N	N	N	N
106	FORB	Little western bittercress	Cardamine oligosperma	CAOL	CAOL	Cardamine oligosperma	Cardamine oligosperma Nutt.	little western bittercress	Magnoliophyta	Magnoliopsida	Capparales	Brassicaceae	Cardamine	oligosperma	0	0			22805	AK, CA, CO, ID, MT, NV, NY, OR, UT, WA, WY	Dicot	Annual, Biennial, Perennial	Forb/herb	Forb/herb	-1	Y	N	N	N	N	N	N	N
389	FORB	Marsh yellowcress	Rorippa palustris	ROPA	ROPA2	Rorippa palustris	Rorippa palustris (L.) Bess.	bog yellowcress	Magnoliophyta	Magnoliopsida	Capparales	Brassicaceae	Rorippa	palustris	0	0			23006	AK, AL, AR, AZ, CA, CO, CT, DE, FL, GA, IA, ID, IL, IN, KS, KY, LA, MA, MD, ME, MI, MN, MO, MS, MT, NC, ND, NE, NH, NJ, NM, NV, NY, OH, OK, OR, PA, PR, RI, SC, SD, TN, TX, UT, VA, VT, WA, WI, WV, WY	Dicot	Annual, Biennial, Perennial	Forb/herb	Forb/herb	0	Y	N	N	N	N	N	N	N
223	FORB	Hedge mustard	Sisymbrium officinale	SIOF	SIOF	Sisymbrium officinale	Sisymbrium officinale (L.) Scop.	hedgemustard	Magnoliophyta	Magnoliopsida	Capparales	Brassicaceae	Sisymbrium	officinale	0	0			23316	AK, AL, AR, CA, CO, CT, FL, GA, HI, IA, ID, IL, IN, KS, KY, LA, MA, MD, ME, MI, MN, MO, MS, MT, NC, ND, NE, NH, NJ, NM, NV, NY, OH, OK, OR, PA, RI, SC, SD, TN, TX, UT, VA, VT, WA, WI, WV, WY	Dicot	Annual	Forb/herb	Forb/herb	-1	Y	N	N	N	N	N	N	N
49	SHRUB	Spice bush	Canthus occidentalis	CAOC2	CAOC5	Calycanthus occidentalis	Calycanthus occidentalis Hook. & Arn.	western sweetshrub	Magnoliophyta	Magnoliopsida	Laurales	Calycanthaceae	Calycanthus	occidentalis	0	0			18144	CA	Dicot	Perennial	Shrub	Shrub	-1	N	N	N	N	Y	N	N	N
107	FORB	California harebell	Campanula prenanthoides	CAPR	ASPR10	Asyneuma prenanthoides	Asyneuma prenanthoides (Dur.) McVaugh	California harebell	Magnoliophyta	Magnoliopsida	Campanulales	Campanulaceae	Asyneuma	prenanthoides	0	0			500983	CA, OR	Dicot	Perennial	Forb/herb	Forb/herb	-1	Y	N	N	N	N	N	N	N
110	FORB	Scouler's harebell	Campanula scouleri	CASC	CASC7	Campanula scouleri	Campanula scouleri Hook. ex A. DC.	pale bellflower	Magnoliophyta	Magnoliopsida	Campanulales	Campanulaceae	Campanula	scouleri	0	0			34499	AK, CA, OR, WA	Dicot	Perennial	Forb/herb	Forb/herb	-1	Y	N	N	N	N	N	N	N
166	FORB	Twinflower	Linnaea borealis	LIBO	LIBO3	Linnaea borealis	Linnaea borealis L.	twinflower	Magnoliophyta	Magnoliopsida	Dipsacales	Caprifoliaceae	Linnaea	borealis	0	0			35314	AK, AZ, CA, CO, CT, IA, ID, IL, IN, MA, MD, ME, MI, MN, MT, ND, NH, NJ, NM, NY, OH, OR, PA, RI, SD, TN, UT, VT, WA, WI, WV, WY	Dicot	Perennial	Vine, Subshrub, Forb/herb	Forb/herb	-1	Y	N	N	N	N	Y	N	Y
172	FORB	Hairy honeysuckle	Lonicera hispidula	LOHI	LOHI2	Lonicera hispidula	Lonicera hispidula (Lindl.) Dougl. ex Torr. & Gray	pink honeysuckle	Magnoliophyta	Magnoliopsida	Dipsacales	Caprifoliaceae	Lonicera	hispidula	0	0			35295	CA, OR, WA	Dicot	Perennial	Vine	Shrub	-1	N	N	N	N	Y	N	N	Y
301	SHRUB	Twinberry	Lonicera involucrata	LOIN	LOIN5	Lonicera involucrata	Lonicera involucrata Banks ex Spreng.	twinberry honeysuckle	Magnoliophyta	Magnoliopsida	Dipsacales	Caprifoliaceae	Lonicera	involucrata	0	0			35297	AK, AZ, CA, CO, ID, MI, MT, NM, NV, OR, UT, WA, WI, WY	Dicot	Perennial	Shrub	Shrub	-1	N	N	N	N	Y	N	N	N
80	SHRUB	Red elderberry	Sambucus callicarpa	SACA	SARA2	Sambucus racemosa	Sambucus racemosa L.	red elderberry	Magnoliophyta	Magnoliopsida	Dipsacales	Caprifoliaceae	Sambucus	racemosa	0	0			35326	AK, AZ, CA, CO, CT, GA, IA, ID, IL, IN, KY, MA, MD, ME, MI, MN, MO, MT, NC, ND, NH, NJ, NM, NV, NY, OH, OR, PA, RI, SD, TN, UT, VA, VT, WA, WI, WV, WY	Dicot	Perennial	Tree, Shrub, Subshrub	Shrub	-1	N	N	N	N	Y	Y	Y	N
234	FORB	Snowberry	Symphoricarpos albus	SYAL	SYAL	Symphoricarpos albus	Symphoricarpos albus (L.) Blake	common snowberry	Magnoliophyta	Magnoliopsida	Dipsacales	Caprifoliaceae	Symphoricarpos	albus	0	0			35332	AK, CA, CO, CT, DE, IA, ID, IL, IN, KY, MA, MD, ME, MI, MN, MO, MT, NC, ND, NE, NH, NJ, NM, NY, OH, OR, PA, RI, SD, TN, UT, VA, VT, WA, WI, WV, WY	Dicot	Perennial	Subshrub, Shrub	Shrub	-1	N	N	N	N	Y	Y	N	N
235	FORB	Creeping snowberry	Symphoricarpos mollis	SYMO	SYMO	Symphoricarpos mollis	Symphoricarpos mollis Nutt.	creeping snowberry	Magnoliophyta	Magnoliopsida	Dipsacales	Caprifoliaceae	Symphoricarpos	mollis	0	0			35335	CA	Dicot	Perennial	Subshrub, Shrub	Shrub	-1	N	N	N	N	Y	Y	N	N
322	FORB	Field chickweed	Cerastium arvense	CEAR	CEAR4	Cerastium arvense	Cerastium arvense L.	field chickweed	Magnoliophyta	Magnoliopsida	Caryophyllales	Caryophyllaceae	Cerastium	arvense	0	0			19947	AK, AR, AZ, CA, CO, CT, DE, GA, IA, ID, IL, IN, KY, MA, MD, ME, MI, MN, MO, MS, MT, ND, NE, NH, NJ, NM, NV, NY, OH, OR, PA, RI, SD, TN, UT, VA, VT, WA, WI, WV, WY	Dicot	Perennial	Forb/herb	Forb/herb	-1	Y	N	N	N	N	N	N	N
113	FORB	Mouse ear chickweed	Cerastium viscosum	CEVI	CEGL2	Cerastium glomeratum	Cerastium glomeratum Thuill.	sticky chickweed	Magnoliophyta	Magnoliopsida	Caryophyllales	Caryophyllaceae	Cerastium	glomeratum	0	0			19955	AK, AL, AR, CA, DE, FL, GA, IA, ID, IL, IN, KS, KY, LA, MA, MD, MI, MO, MS, MT, NC, NJ, NM, NY, OH, OK, OR, PA, RI, SC, SD, TN, TX, VA, WA, WV	Dicot	Annual	Forb/herb	Forb/herb	-1	Y	N	N	N	N	N	N	N
221	FORB	Indian pink	Silene californica	SICA	SICA4	Silene californica	Silene californica Dur.	Indian pink	Magnoliophyta	Magnoliopsida	Caryophyllales	Caryophyllaceae	Silene	californica	0	0			20050	CA, OR	Dicot	Perennial	Forb/herb	Forb/herb	-1	Y	N	N	N	N	N	N	N
406	FORB	Bigelow	Stellaria borealis	STBO	STBO3	Stellaria borealis	Stellaria borealis Bigelow	boreal starwort	Magnoliophyta	Magnoliopsida	Caryophyllales	Caryophyllaceae	Stellaria	borealis	0	0			505357	AK, CA, CO, CT, ID, MA, MD, ME, MI, MN, MT, NH, NJ, NV, NY, OR, PA, RI, SD, UT, VT, WA, WI, WV, WY	Dicot	Perennial	Forb/herb	Forb/herb	-1	Y	N	N	N	N	N	N	N
232	FORB	Crisp sandwort	Stellaria crispa	STCR	STCR2	Stellaria crispa	Stellaria crispa Cham. & Schlecht.	curled starwort	Magnoliophyta	Magnoliopsida	Caryophyllales	Caryophyllaceae	Stellaria	crispa	0	0			20177	AK, CA, ID, MT, NV, OR, WA, WY	Dicot	Perennial	Forb/herb	Forb/herb	-1	Y	N	N	N	N	N	N	N
407	FORB	Common chickweed	Stellaria media	STME	STME2	Stellaria media	Stellaria media (L.) Vill.	common chickweed	Magnoliophyta	Magnoliopsida	Caryophyllales	Caryophyllaceae	Stellaria	media	0	0			20169	AK, AL, AR, AZ, CA, CO, CT, DE, FL, GA, HI, IA, ID, IL, IN, KS, KY, LA, MA, MD, ME, MI, MN, MO, MS, MT, NC, ND, NE, NH, NJ, NM, NV, NY, OH, OK, OR, PA, RI, SC, SD, TN, TX, UT, VA, VT, WA, WI, WV, WY	Dicot	Annual, Perennial	Forb/herb	Forb/herb	-1	Y	N	N	N	N	N	N	N
57	SHRUB	Western burning bush	Euonymus occidentalis	EUOR	EUOC8	Euonymus occidentalis	Euonymus occidentalis Nutt. ex Torr.	western burning bush	Magnoliophyta	Magnoliopsida	Celastrales	Celastraceae	Euonymus	occidentalis	0	0			27952	CA, OR, WA	Dicot	Perennial	Tree, Shrub	Shrub	-1	N	N	N	N	Y	N	Y	N
319	FORB	Spear saltbush	Atriplex patula	ATPA	ATPA4	Atriplex patula	Atriplex patula L.	spear saltbush	Magnoliophyta	Magnoliopsida	Caryophyllales	Chenopodiaceae	Atriplex	patula	0	0			20509	AK, AL, CA, CO, CT, DE, FL, GA, IA, ID, IL, IN, KS, KY, MA, MD, ME, MI, MN, MO, MT, NC, ND, NH, NJ, NV, NY, OH, OR, PA, RI, SC, SD, UT, VA, VT, WA, WI, WV, WY	Dicot	Annual	Forb/herb	Forb/herb	-1	Y	N	N	N	N	N	N	N
349	FORB	Common St John's wort	Hypericum perforatum	HYPE	HYPE	Hypericum perforatum	Hypericum perforatum L.	common St. Johnswort	Magnoliophyta	Magnoliopsida	Theales	Clusiaceae	Hypericum	perforatum	0	0			21454	AR, CA, CO, CT, DE, GA, HI, IA, ID, IL, IN, KS, KY, LA, MA, MD, ME, MI, MN, MO, MS, MT, NC, ND, NE, NH, NJ, NV, NY, OH, OK, OR, PA, RI, SC, SD, TN, TX, VA, VT, WA, WI, WV, WY	Dicot	Perennial	Forb/herb	Forb/herb	-1	Y	N	N	N	N	N	N	N
105	FORB	Western morning glory	Calystegia occidentalis	CAOC	CAOC6	Calystegia occidentalis	Calystegia occidentalis (Gray) Brummitt	chaparral false bindweed	Magnoliophyta	Magnoliopsida	Solanales	Convolvulaceae	Calystegia	occidentalis	0	0			30681	CA, OR	Dicot	Perennial	Vine, Subshrub, Forb/herb	Forb/herb	-1	Y	N	N	N	N	Y	N	Y
109	FORB	Morning glory	Calystegia purpurata	CAPU	CAPU18	Calystegia purpurata	Calystegia purpurata (Greene) Brummitt	Pacific false bindweed	Magnoliophyta	Magnoliopsida	Solanales	Convolvulaceae	Calystegia	purpurata	0	0			30686	CA	Dicot	Perennial	Vine, Subshrub	Shrub	0	N	N	N	N	Y	Y	N	Y
328	FORB	Field bindweed	Convolvulus arvensis	COAR	COAR4	Convolvulus arvensis	Convolvulus arvensis L.	field bindweed	Magnoliophyta	Magnoliopsida	Solanales	Convolvulaceae	Convolvulus	arvensis	0	0			30705	AL, AR, AZ, CA, CO, CT, DE, FL, GA, HI, IA, ID, IL, IN, KS, KY, LA, MA, MD, ME, MI, MN, MO, MS, MT, NC, ND, NE, NH, NJ, NM, NV, NY, OH, OK, OR, PA, RI, SC, SD, TN, TX, UT, VA, VT, WA, WI, WV, WY	Dicot	Perennial	Vine, Forb/herb	Forb/herb	-1	Y	N	N	N	N	N	N	Y
332	FORB	Hedge bindweed	Convolvulus sepium	COSE2	CASE13	Calystegia sepium	Calystegia sepium (L.) R. Br.	hedge false bindweed	Magnoliophyta	Magnoliopsida	Solanales	Convolvulaceae	Calystegia	sepium	0	0			30650	AL, AR, AZ, CA, CO, CT, DE, FL, GA, IA, ID, IL, IN, KS, KY, LA, MA, MD, ME, MI, MN, MO, MS, MT, NC, ND, NE, NH, NJ, NM, NV, NY, OH, OK, OR, PA, RI, SC, SD, TN, TX, UT, VA, VT, WA, WI, WV, WY	Dicot	Perennial	Vine, Subshrub, Forb/herb	Shrub	0	Y	N	N	N	Y	Y	N	Y
9	TREE	Dogwood	Cornus nuttallii	CONU	CONU4	Cornus nuttallii	Cornus nuttallii Audubon ex Torr. & Gray	Pacific dogwood	Magnoliophyta	Magnoliopsida	Cornales	Cornaceae	Cornus	nuttallii	0	0				CA, ID, OR, WA	Dicot	Perennial	Tree	Shrub	-1	N	N	N	N	Y	N	Y	N
296	SHRUB	Red-osier dogwood	Cornus stolonifera	COST2	COSE16	Cornus sericea	Cornus sericea L.	redosier dogwood	Magnoliophyta	Magnoliopsida	Cornales	Cornaceae	Cornus	sericea	0	0			501637	AK, AZ, CA, CO, CT, DE, IA, ID, IL, IN, KY, MA, MD, ME, MI, MN, MT, ND, NE, NH, NJ, NM, NV, NY, OH, OR, PA, RI, SD, UT, VA, VT, WA, WI, WV, WY	Dicot	Perennial	Tree, Shrub	Shrub	-1	N	N	N	N	Y	N	Y	N
397	FORB	Rose flowered stonecrop	Sedum laxum	SELA	SELA2	Sedum laxum	Sedum laxum (Britt.) Berger	roseflower stonecrop	Magnoliophyta	Magnoliopsida	Rosales	Crassulaceae	Sedum	laxum	0	0			24130	CA, OR	Dicot	Perennial	Forb/herb	Forb/herb	-1	Y	N	N	N	N	N	N	N
398	FORB	Oregon stonecrop	Sedum oreganum	SEOR	SEOR	Sedum oreganum	Sedum oreganum Nutt.	Oregon stonecrop	Magnoliophyta	Magnoliopsida	Rosales	Crassulaceae	Sedum	oreganum	0	0			24148	AK, CA, OR, WA	Dicot	Perennial	Forb/herb	Forb/herb	-1	Y	N	N	N	N	N	N	N
399	FORB	Broad-leaved stonecrop	Sedum spathulifolium	SESP	SESP	Sedum spathulifolium	Sedum spathulifolium Hook.	broadleaf stonecrop	Magnoliophyta	Magnoliopsida	Rosales	Crassulaceae	Sedum	spathulifolium	0	0			24169	CA, OR, WA	Dicot	Perennial	Forb/herb	Forb/herb	-1	Y	N	N	N	N	N	N	N
179	FORB	Wild cucumber	Marah oreganus	MAOR	MAOR3	Marah oreganus	Marah oreganus (Torr. ex S. Wats.) T.J. Howell	coastal manroot	Magnoliophyta	Magnoliopsida	Violales	Cucurbitaceae	Marah	oreganus	0	0			22395	CA, ID, MT, OR, WA, WY	Dicot	Perennial	Vine, Forb/herb	Forb/herb	-1	Y	N	N	N	N	N	N	Y
8	TREE	Incense cedar	Calocedrus decurrens	CADE	CADE27	Calocedrus decurrens	Calocedrus decurrens (Torr.) Florin	incense cedar	Coniferophyta	Pinopsida	Pinales	Cupressaceae	Calocedrus	decurrens	0	0				CA, NV, OR, UT	Gymnosperm	Perennial	Tree	Tree	-1	N	N	N	N	N	N	Y	N
282	TREE	Port Orford cedar	Chamaecyparis lawsoniana	CHLA	CHLA	Chamaecyparis lawsoniana	Chamaecyparis lawsoniana (A. Murr.) Parl.	Port Orford cedar	Coniferophyta	Pinopsida	Pinales	Cupressaceae	Chamaecyparis	lawsoniana	0	0				CA, OR	Gymnosperm	Perennial	Tree	Tree	-1	N	N	N	N	N	N	Y	N
300	SHRUB	Common juniper	Juniperus communis	JUCO	JUCO6	Juniperus communis	Juniperus communis L.	common juniper	Coniferophyta	Pinopsida	Pinales	Cupressaceae	Juniperus	communis	0	0			194820	AK, AL, AZ, CA, CO, CT, DE, GA, IA, ID, IL, IN, KY, MA, MD, ME, MI, MN, MT, NC, ND, NE, NH, NJ, NM, NV, NY, OH, OR, PA, RI, SC, SD, UT, VA, VT, WA, WI, WV, WY	Gymnosperm	Perennial	Tree, Shrub	Shrub	-1	N	N	N	N	Y	N	Y	N
26	TREE	Western red cedar	Thuja plicata	THPL	THPL	Thuja plicata	Thuja plicata Donn ex D. Don	western red cedar	Coniferophyta	Pinopsida	Pinales	Cupressaceae	Thuja	plicata	0	0				AK, CA, ID, MT, OR, WA	Gymnosperm	Perennial	Tree	Tree	-1	N	N	N	N	N	N	Y	N
416	GRASS/SEDGE/RUSH	Lyngbye's sedge	Carex lyngbyei	CALY	CALY3	Carex lyngbyei	Carex lyngbyei Hornem.	Lyngbye's sedge	Magnoliophyta	Liliopsida	Cyperales	Cyperaceae	Carex	lyngbyei	0	0			39415	AK, CA, OR, WA	Monocot	Perennial	Graminoid	Graminoid	-1	N	Y	N	N	N	N	N	N
269	GRASS/SEDGE/RUSH	Sitka sedge	Carex sitchensis	CASI	CAAQD	Carex aquatilis var. dives	Carex aquatilis Wahlenb. var. dives (Holm) Kükenth.	Sitka sedge	Magnoliophyta	Liliopsida	Cyperales	Cyperaceae	Carex	aquatilis	0	0		dives	527073	AK, CA, OR, WA	Monocot	Perennial	Graminoid	Graminoid	-1	N	Y	N	N	N	N	N	N
268	GRASS/SEDGE/RUSH	Sedge sp.	Carex sp.	CASP	CAREX	Carex	Carex L.	sedge	Magnoliophyta	Liliopsida	Cyperales	Cyperaceae	Carex		0	0			39369	AK, AL, AR, AZ, CA, CO, CT, DE, FL, GA, HI, IA, ID, IL, IN, KS, KY, LA, MA, MD, ME, MI, MN, MO, MS, MT, NC, ND, NE, NH, NJ, NM, NV, NY, OH, OK, OR, PA, PR, RI, SC, SD, TN, TX, UT, VA, VT, WA, WI, WV, WY	Monocot			Graminoid	-1	N	Y	N	N	N	N	N	N
276	GRASS/SEDGE/RUSH	Sm. flowered bulrush	Scirpus microcarpus	SCMI	SCMI2	Scirpus microcarpus	Scirpus microcarpus J.& K. Presl	panicled bulrush	Magnoliophyta	Liliopsida	Cyperales	Cyperaceae	Scirpus	microcarpus	0	0			40235	AK, AZ, CA, CO, CT, IA, ID, IL, KY, MA, ME, MI, MN, MT, ND, NE, NH, NJ, NM, NV, NY, OR, PA, RI, SD, UT, VT, WA, WI, WV, WY	Monocot	Perennial	Graminoid	Graminoid	-1	N	Y	N	N	N	N	N	N
39	FERN	Bracken fern	Pteridium aquilinum	PTAQ	PTAQ	Pteridium aquilinum	Pteridium aquilinum (L.) Kuhn	western brackenfern	Pteridophyta	Filicopsida	Polypodiales	Dennstaedtiaceae	Pteridium	aquilinum	0	0			17224	AK, AL, AR, AZ, CA, CO, CT, DE, FL, GA, HI, IA, ID, IL, IN, KS, KY, LA, MA, MD, ME, MI, MN, MO, MS, MT, NC, ND, NH, NJ, NM, NV, NY, OH, OK, OR, PA, PR, RI, SC, SD, TN, TX, UT, VA, VT, WA, WI, WV, WY	Fern	Perennial	Forb/herb	Forb/herb	-1	Y	N	N	N	N	N	N	N
337	FORB	Common teasel	Dipsacus fullonum	DIFU	DIFU2	Dipsacus fullonum	Dipsacus fullonum L.	Fuller's teasel	Magnoliophyta	Magnoliopsida	Dipsacales	Dipsacaceae	Dipsacus	fullonum	0	0			35404	AL, AR, AZ, CA, CO, CT, DE, IA, ID, IL, IN, KS, KY, MA, MD, MI, MO, MS, MT, NC, NE, NH, NJ, NM, NV, NY, OH, OK, OR, PA, RI, SD, TN, UT, VA, VT, WA, WI, WV, WY	Dicot	Biennial	Forb/herb	Forb/herb	-1	Y	N	N	N	N	N	N	N
32	FERN	Lady fern	Athyrium filix femina	ATFI	ATFI	Athyrium filix-femina	Athyrium filix-femina (L.) Roth	common ladyfern	Pteridophyta	Filicopsida	Polypodiales	Dryopteridaceae	Athyrium	filix-femina	0	0			17413	AK, AL, AR, AZ, CA, CO, CT, DE, FL, GA, IA, ID, IL, IN, KS, KY, LA, MA, MD, ME, MI, MN, MO, MS, MT, NC, ND, NE, NH, NJ, NM, NV, NY, OH, OK, OR, PA, RI, SC, SD, TN, TX, UT, VA, VT, WA, WI, WV, WY	Fern	Perennial	Forb/herb	Forb/herb	-1	Y	N	N	N	N	N	N	N
291	FERN	Fragile fern	Cystopteris fragilis	CYFR	CYFR2	Cystopteris fragilis	Cystopteris fragilis (L.) Bernh.	brittle bladderfern	Pteridophyta	Filicopsida	Polypodiales	Dryopteridaceae	Cystopteris	fragilis	0	0			17482	AK, AZ, CA, CO, CT, HI, IA, ID, IL, KS, MA, ME, MI, MN, MT, NC, ND, NE, NH, NM, NV, NY, OH, OR, PA, SD, UT, VA, VT, WA, WI, WY	Fern	Perennial	Forb/herb	Forb/herb	-1	Y	N	N	N	N	N	N	N
34	FERN	Coast wood fern	Dryopteris arguta	DRAR	DRAR3	Dryopteris arguta	Dryopteris arguta (Kaulfuss) Watt	coastal woodfern	Pteridophyta	Filicopsida	Polypodiales	Dryopteridaceae	Dryopteris	arguta	0	0			17521	AZ, CA, OR, WA	Fern	Perennial	Forb/herb	Forb/herb	-1	Y	N	N	N	N	N	N	N
36	FERN	Sword fern	Polystichum munitum	POMU	POMU	Polystichum munitum	Polystichum munitum (Kaulfuss) K. Presl	western swordfern	Pteridophyta	Filicopsida	Polypodiales	Dryopteridaceae	Polystichum	munitum	0	0			504530	AK, CA, ID, MT, OR, SD, WA	Fern	Perennial	Forb/herb	Forb/herb	-1	Y	N	N	N	N	N	N	N
81	SHRUB	Soapberry	Shepherdia canadensis	SHCA	SHCA	Shepherdia canadensis	Shepherdia canadensis (L.) Nutt.	russet buffaloberry	Magnoliophyta	Magnoliopsida	Rhamnales	Elaeagnaceae	Shepherdia	canadensis	0	0			27779	AK, AZ, CA, CO, ID, IL, IN, ME, MI, MN, MT, ND, NM, NV, NY, OH, OR, PA, SD, UT, VT, WA, WI, WY	Dicot	Perennial	Shrub	Shrub	-1	N	N	N	N	Y	N	N	N
41	FERN	Common horsetail rush	Equisetum arvense	EQAR	EQAR	Equisetum arvense	Equisetum arvense L.	field horsetail	Equisetophyta	Equisetopsida	Equisetales	Equisetaceae	Equisetum	arvense	0	0			17152	AK, AL, AR, AZ, CA, CO, CT, DE, GA, IA, ID, IL, IN, KS, KY, MA, MD, ME, MI, MN, MO, MS, MT, NC, ND, NE, NH, NJ, NM, NV, NY, OH, OK, OR, PA, RI, SC, SD, TN, TX, UT, VA, VT, WA, WI, WV, WY	Horsetail	Perennial	Forb/herb	Forb/herb	-1	Y	N	N	N	N	N	N	N
42	FERN	Swamp horsetail rush	Equisetum fluviatile	EQFL	EQFL	Equisetum fluviatile	Equisetum fluviatile L.	water horsetail	Equisetophyta	Equisetopsida	Equisetales	Equisetaceae	Equisetum	fluviatile	0	0			17150	AK, CT, DE, IA, ID, IL, IN, MA, MD, ME, MI, MN, MT, ND, NE, NH, NJ, NY, OH, OR, PA, RI, SD, VA, VT, WA, WI, WV, WY	Horsetail	Perennial	Forb/herb	Forb/herb	-1	Y	N	N	N	N	N	N	N
43	FERN	Scouring rush	Equisetum hyemale	EQHY	EQHY	Equisetum hyemale	Equisetum hyemale L.	scouringrush horsetail	Equisetophyta	Equisetopsida	Equisetales	Equisetaceae	Equisetum	hyemale	0	0			17154	AK, AL, AR, AZ, CA, CO, CT, DE, FL, GA, IA, ID, IL, IN, KS, KY, LA, MA, MD, ME, MI, MN, MO, MS, MT, NC, ND, NE, NH, NJ, NM, NV, NY, OH, OK, OR, PA, RI, SC, SD, TN, TX, UT, VA, VT, WA, WI, WV, WY	Horsetail	Perennial	Forb/herb	Forb/herb	-1	Y	N	N	N	N	N	N	N
45	SHRUB	Hairy manzanita	Arctostaphylos columbiana	ARCO3	ARCO3	Arctostaphylos columbiana	Arctostaphylos columbiana Piper	hairy manzanita	Magnoliophyta	Magnoliopsida	Ericales	Ericaceae	Arctostaphylos	columbiana	1	0			23477	CA, OR, WA	Dicot	Perennial	Tree, Shrub	Shrub	-1	N	N	N	N	Y	N	Y	N
6	TREE	Madrone	Arbutus menziesii	ARME	ARME	Arbutus menziesii	Arbutus menziesii Pursh	Pacific madrone	Magnoliophyta	Magnoliopsida	Ericales	Ericaceae	Arbutus	menziesii	0	0				CA, OR, WA	Dicot	Perennial	Tree	Tree	-1	N	N	N	N	N	N	Y	N
293	SHRUB	Pinemat manzanita	Arctostaphylos nevadensis	ARNE	ARNE	Arctostaphylos nevadensis	Arctostaphylos nevadensis Gray	pinemat manzanita	Magnoliophyta	Magnoliopsida	Ericales	Ericaceae	Arctostaphylos	nevadensis	1	0			23503	CA, NV, OR, WA	Dicot	Perennial	Subshrub, Shrub	Shrub	-1	N	N	N	N	Y	Y	N	N
294	SHRUB	Kinnikinnick	Arctostaphylos uva-ursi	ARUV	ARUV	Arctostaphylos uva-ursi	Arctostaphylos uva-ursi (L.) Spreng.	kinnikinnick	Magnoliophyta	Magnoliopsida	Ericales	Ericaceae	Arctostaphylos	uva-ursi	1	0			23530	AK, AZ, CA, CO, CT, DE, IA, ID, IL, IN, MA, ME, MI, MN, MT, ND, NH, NJ, NM, NV, NY, OH, OR, PA, RI, SD, UT, VA, VT, WA, WI, WY	Dicot	Perennial	Subshrub, Shrub	Shrub	-1	N	N	N	N	Y	Y	N	N
59	SHRUB	Salal	Gaultheria shallon	GASH	GASH	Gaultheria shallon	Gaultheria shallon Pursh	salal	Magnoliophyta	Magnoliopsida	Ericales	Ericaceae	Gaultheria	shallon	1	0			23658	AK, CA, OR, WA	Dicot	Perennial	Subshrub, Shrub	Shrub	-1	N	N	N	N	Y	Y	N	N
62	SHRUB	False azalea	Menziesia ferruginea	MEFE	MEFE	Menziesia ferruginea	Menziesia ferruginea Sm.	rusty menziesia	Magnoliophyta	Magnoliopsida	Ericales	Ericaceae	Menziesia	ferruginea	1	0			23684	AK, CA, ID, MT, OR, WA, WY	Dicot	Perennial	Shrub	Shrub	-1	N	N	N	N	Y	N	N	N
66	SHRUB	White rhododendron	Rhododendron albiflorum	RHAL	RHAL2	Rhododendron albiflorum	Rhododendron albiflorum Hook.	Cascade azalea	Magnoliophyta	Magnoliopsida	Ericales	Ericaceae	Rhododendron	albiflorum	1	0			23702	CO, ID, MT, OR, WA	Dicot	Perennial	Shrub	Shrub	-1	N	N	N	N	Y	N	N	N
306	SHRUB	Labrador tea	Rhododendron columbianum	RHCO	LEGL	Ledum glandulosum	Ledum glandulosum Nutt.	western Labrador tea	Magnoliophyta	Magnoliopsida	Ericales	Ericaceae	Ledum	glandulosum	1	0			23542	CA, ID, MT, NV, OR, UT, WA, WY	Dicot	Perennial	Shrub	Shrub	-1	N	N	N	N	Y	N	N	N
69	SHRUB	Rhododendron	Rhododendron macrophyllum	RHMA	RHMA3	Rhododendron macrophyllum	Rhododendron macrophyllum D. Don ex G. Don	Pacific rhododendron	Magnoliophyta	Magnoliopsida	Ericales	Ericaceae	Rhododendron	macrophyllum	0	0			23720	CA, OR, WA	Dicot	Perennial	Tree, Shrub	Shrub	-1	N	N	N	N	Y	N	Y	N
307	SHRUB	Western azalea	Rhododendron occidentale	RHOC	RHOC	Rhododendron occidentale	Rhododendron occidentale (Torr. & Gray ex Torr.) Gray	western azalea	Magnoliophyta	Magnoliopsida	Ericales	Ericaceae	Rhododendron	occidentale	0	0			23724	CA, OR	Dicot	Perennial	Shrub	Shrub	-1	N	N	N	N	Y	N	N	N
312	SHRUB	Cranberry	Vaccinium macrocarpon	VAMA	VAMA	Vaccinium macrocarpon	Vaccinium macrocarpon Ait.	cranberry	Magnoliophyta	Magnoliopsida	Ericales	Ericaceae	Vaccinium	macrocarpon	1	0			23599	CA, CT, DE, IL, IN, MA, MD, ME, MI, MN, NC, NH, NJ, NY, OH, PA, RI, TN, VA, VT, WA, WI, WV	Dicot	Perennial	Subshrub, Shrub	Shrub	-1	N	N	N	N	Y	Y	N	N
82	SHRUB	Evergreen huckleberry	Vaccinium ovatum	VAOV2	VAOV2	Vaccinium ovatum	Vaccinium ovatum Pursh	California huckleberry	Magnoliophyta	Magnoliopsida	Ericales	Ericaceae	Vaccinium	ovatum	1	0			23608	CA, OR, WA	Dicot	Perennial	Subshrub, Shrub	Shrub	-1	N	N	N	N	Y	Y	N	N
83	SHRUB	Red huckleberry	Vaccinium parvifolium	VAPA	VAPA	Vaccinium parvifolium	Vaccinium parvifolium Sm.	red huckleberry	Magnoliophyta	Magnoliopsida	Ericales	Ericaceae	Vaccinium	parvifolium	1	0			23612	AK, CA, OR, WA	Dicot	Perennial	Shrub	Shrub	-1	N	N	N	N	Y	N	N	N
313	SHRUB	Bog blueberry	Vaccinium uliginosum	VAUL	VAUL	Vaccinium uliginosum	Vaccinium uliginosum L.	bog blueberry	Magnoliophyta	Magnoliopsida	Ericales	Ericaceae	Vaccinium	uliginosum	1	0			23574	AK, CA, ID, ME, MI, MN, MT, NH, NV, NY, OR, UT, VT, WA, WY	Dicot	Perennial	Subshrub, Shrub	Shrub	-1	N	N	N	N	Y	Y	N	N
98	FORB	Humboldt milkvetch	Astragalus agnicidus	ASAG	ASAG	Astragalus agnicidus	Astragalus agnicidus Barneby	Humboldt County milkvetch	Magnoliophyta	Magnoliopsida	Fabales	Fabaceae	Astragalus	agnicidus	0	0			25404	CA	Dicot	Perennial	Forb/herb	Forb/herb	0	Y	N	N	N	N	N	N	N
56	SHRUB	Scotch broom	Cytisus scoparius	CYSC	CYSC4	Cytisus scoparius	Cytisus scoparius (L.) Link	scotchbroom	Magnoliophyta	Magnoliopsida	Fabales	Fabaceae	Cytisus	scoparius	0	0			501966	AL, CA, CT, DE, GA, HI, ID, MA, MD, ME, MI, MT, NC, NH, NJ, NY, OH, OR, PA, SC, TN, UT, VA, WA, WV	Dicot	Perennial	Shrub	Shrub	-1	N	N	N	N	Y	N	N	N
60	SHRUB	French broom	Genista monspessulana	GEMO2	GEMO2	Genista monspessulana	Genista monspessulana (L.) L. Johnson	French broom	Magnoliophyta	Magnoliopsida	Fabales	Fabaceae	Genista	monspessulana	0	0			502738	CA, OR, WA	Dicot	Perennial	Shrub	Shrub	-1	N	N	N	N	Y	N	N	N
160	FORB	Everlasting pea	Lathyrus latifolius	LALA	LALA4	Lathyrus latifolius	Lathyrus latifolius L.	perennial pea	Magnoliophyta	Magnoliopsida	Fabales	Fabaceae	Lathyrus	latifolius	0	0			25856	AL, AR, AZ, CA, CO, CT, DE, GA, HI, ID, IL, IN, KS, KY, LA, MA, MD, ME, MI, MN, MO, MS, MT, NC, NE, NH, NJ, NM, NV, NY, OH, OK, OR, PA, RI, SC, SD, TN, TX, UT, VA, VT, WA, WI, WV, WY	Dicot	Perennial	Vine, Subshrub, Forb/herb	Forb/herb	-1	Y	N	N	N	N	Y	N	Y
163	FORB	Wild pea	Lathyrus vestitus	LAVE	LAVE2	Lathyrus vestitus	Lathyrus vestitus Nutt.	Pacific pea	Magnoliophyta	Magnoliopsida	Fabales	Fabaceae	Lathyrus	vestitus	0	0			25887	CA, OR, WA	Dicot	Perennial	Vine, Forb/herb	Forb/herb	-1	Y	N	N	N	N	N	N	Y
358	FORB	Birdsfoot trefoil	Lotus corniculatus	LOCO	LOCO6	Lotus corniculatus	Lotus corniculatus L.	birdfoot deervetch	Magnoliophyta	Magnoliopsida	Fabales	Fabaceae	Lotus	corniculatus	0	0			26362	AL, AR, AZ, CA, CO, CT, DE, IA, ID, IL, IN, KS, KY, MA, MD, ME, MI, MN, MO, MT, NC, ND, NE, NH, NJ, NM, NY, OH, OK, OR, PA, RI, SD, TN, TX, UT, VA, VT, WA, WI, WV, WY	Dicot	Perennial	Forb/herb	Forb/herb	-1	Y	N	N	N	N	N	N	N
173	FORB	Lotus sp.	Lotus sp.	LOSP	LOTUS	Lotus	Lotus L.	trefoil	Magnoliophyta	Magnoliopsida	Fabales	Fabaceae	Lotus		0	0			26361	AL, AR, AZ, CA, CO, CT, DE, FL, GA, HI, IA, ID, IL, IN, KS, KY, LA, MA, MD, ME, MI, MN, MO, MS, MT, NC, ND, NE, NH, NJ, NM, NV, NY, OH, OK, OR, PA, RI, SC, SD, TN, TX, UT, VA, VT, WA, WI, WV, WY	Dicot			Forb/herb	-1	Y	N	N	N	N	N	N	N
174	FORB	Lotus stipularis	Lotus stipularis	LOST	LOST3	Lotus stipularis	Lotus stipularis (Benth.) Greene	balsam bird's-foot trefoil	Magnoliophyta	Magnoliopsida	Fabales	Fabaceae	Lotus	stipularis	0	0			26404	CA, OR	Dicot	Perennial	Forb/herb	Forb/herb	0	Y	N	N	N	N	N	N	N
175	FORB	Silver lupine	Lupinus albifrons	LUAL	LUAL4	Lupinus albifrons	Lupinus albifrons Benth. ex Lindl.	silver lupine	Magnoliophyta	Magnoliopsida	Fabales	Fabaceae	Lupinus	albifrons	0	0			25930	CA, OR	Dicot	Perennial	Subshrub, Shrub	Forb/herb	-1	Y	N	N	N	Y	Y	N	N
177	FORB	Sky lupine	Lupinus nanus	LUNA	LUNA3	Lupinus nanus	Lupinus nanus Dougl. ex Benth.	sky lupine	Magnoliophyta	Magnoliopsida	Fabales	Fabaceae	Lupinus	nanus	0	0			26070	CA, NV	Dicot	Annual	Forb/herb	Forb/herb	-1	Y	N	N	N	N	N	N	N
360	FORB	Small flowered lupine	Lupinus polycarpus	LUPO	LUPO3	Lupinus polycarpus	Lupinus polycarpus Greene	smallflower lupine	Magnoliophyta	Magnoliopsida	Fabales	Fabaceae	Lupinus	polycarpus	0	0			26095	CA, MI, OR, WA	Dicot	Annual	Forb/herb	Forb/herb	-1	Y	N	N	N	N	N	N	N
176	FORB	Lupine sp.	Lupinus sp.	LUSP	LUPIN	Lupinus	Lupinus L.	lupine	Magnoliophyta	Magnoliopsida	Fabales	Fabaceae	Lupinus		0	0			25916	AK, AL, AZ, CA, CO, CT, DE, FL, GA, HI, IA, ID, IL, IN, KS, KY, LA, MA, MD, ME, MI, MN, MS, MT, NC, ND, NE, NH, NJ, NM, NV, NY, OH, OK, OR, PA, RI, SC, SD, TX, UT, VA, VT, WA, WI, WV, WY	Dicot			Forb/herb	-1	Y	N	N	N	N	N	N	N
180	FORB	White sweet clover	Melilotus alba	MEAL	MEAL12	Melilotus alba	Melilotus alba Medikus	white sweetclover	Magnoliophyta	Magnoliopsida	Fabales	Fabaceae	Melilotus	alba	0	0			26149		Dicot			Forb/herb	-1	N	N	N	N	N	N	N	N
243	FORB	Little hop clover	Trifolium dubium	TRDU2	TRDU2	Trifolium dubium	Trifolium dubium Sibthorp	suckling clover	Magnoliophyta	Magnoliopsida	Fabales	Fabaceae	Trifolium	dubium	0	0			26205	AK, AL, AR, AZ, CA, CT, DE, FL, GA, HI, IA, ID, IL, IN, KS, KY, LA, MA, MD, ME, MI, MN, MO, MS, MT, NC, ND, NJ, NY, OH, OK, OR, PA, RI, SC, TN, TX, VA, WA, WI, WV	Dicot	Annual	Forb/herb	Forb/herb	-1	Y	N	N	N	N	N	N	N
246	FORB	Crimson clover	Trifolium incarnatum	TRIN	TRIN3	Trifolium incarnatum	Trifolium incarnatum L.	crimson clover	Magnoliophyta	Magnoliopsida	Fabales	Fabaceae	Trifolium	incarnatum	0	0			26262	AL, AR, CA, CT, DE, FL, GA, HI, IA, ID, IL, KY, LA, MA, MD, ME, MI, MN, MO, MS, NC, ND, NE, NH, NJ, NY, OH, OK, OR, PA, RI, SC, SD, TN, TX, VA, VT, WA, WI, WV	Dicot	Annual	Forb/herb	Forb/herb	0	Y	N	N	N	N	N	N	N
245	FORB	Long stalk clover	Trifolium longipes	TRLO	TRLO	Trifolium longipes	Trifolium longipes Nutt.	longstalk clover	Magnoliophyta	Magnoliopsida	Fabales	Fabaceae	Trifolium	longipes	0	0			26270	AZ, CA, CO, ID, MT, NM, NV, OR, UT, WA, WY	Dicot	Perennial	Forb/herb	Forb/herb	-1	Y	N	N	N	N	N	N	N
248	FORB	Red clover	Trifolium pratense	TRPR	TRPR2	Trifolium pratense	Trifolium pratense L.	red clover	Magnoliophyta	Magnoliopsida	Fabales	Fabaceae	Trifolium	pratense	0	0			26313	AK, AL, AR, AZ, CA, CO, CT, DE, FL, GA, HI, IA, ID, IL, IN, KS, KY, LA, MA, MD, ME, MI, MN, MO, MS, MT, NC, ND, NE, NH, NJ, NM, NV, NY, OH, OK, OR, PA, PR, RI, SC, SD, TN, TX, UT, VA, VT, WA, WI, WV, WY	Dicot	Biennial, Perennial	Forb/herb	Forb/herb	-1	Y	N	N	N	N	N	N	N
249	FORB	White clover	Trifolium repens	TRRE	TRRE3	Trifolium repens	Trifolium repens L.	white clover	Magnoliophyta	Magnoliopsida	Fabales	Fabaceae	Trifolium	repens	0	0			26206	AK, AL, AR, AZ, CA, CO, CT, DE, FL, GA, HI, IA, ID, IL, IN, KS, KY, LA, MA, MD, ME, MI, MN, MO, MS, MT, NC, ND, NE, NH, NJ, NM, NV, NY, OH, OK, OR, PA, RI, SC, SD, TN, TX, UT, VA, VT, WA, WI, WV, WY	Dicot	Perennial	Forb/herb	Forb/herb	-1	Y	N	N	N	N	N	N	N
411	FORB	Subterranean clover	Trifolium subterraneum	TRSU3	TRSU3	Trifolium subterraneum	Trifolium subterraneum L.	subterranean clover	Magnoliophyta	Magnoliopsida	Fabales	Fabaceae	Trifolium	subterraneum	0	0			26321	CA, FL, GA, HI, LA, MA, MS, NC, NJ, OR, SC, WA	Dicot	Annual	Forb/herb	Forb/herb	-1	Y	N	N	N	N	N	N	N
260	FORB	Common vetch	Vicia sativa	VISA	VISA	Vicia sativa	Vicia sativa L.	garden vetch	Magnoliophyta	Magnoliopsida	Fabales	Fabaceae	Vicia	sativa	0	0			26355	AK, AL, AR, AZ, CA, CO, CT, DE, FL, GA, HI, IA, ID, IL, IN, KS, KY, LA, MA, MD, ME, MI, MN, MO, MS, MT, NC, ND, NE, NH, NJ, NM, NV, NY, OH, OK, OR, PA, RI, SC, SD, TN, TX, VA, VT, WA, WI, WV, WY	Dicot	Annual	Vine, Forb/herb	Forb/herb	-1	Y	N	N	N	N	N	N	Y
261	FORB	Vetch sp.	Vicia sp.	VISP	VICIA	Vicia	Vicia L.	vetch	Magnoliophyta	Magnoliopsida	Fabales	Fabaceae	Vicia		0	0			26329	AK, AL, AR, AZ, CA, CO, CT, DE, FL, GA, HI, IA, ID, IL, IN, KS, KY, LA, MA, MD, ME, MI, MN, MO, MS, MT, NC, ND, NE, NH, NJ, NM, NV, NY, OH, OK, OR, PA, RI, SC, SD, TN, TX, UT, VA, VT, WA, WI, WV, WY	Dicot			Forb/herb	-1	Y	N	N	N	N	N	N	N
7	TREE	Golden chinkapin	Castanopsis chrysophylla	CACH	CHCH7	Chrysolepis chrysophylla	Chrysolepis chrysophylla (Dougl. ex Hook.) Hjelmqvist	giant chinquapin	Magnoliophyta	Magnoliopsida	Fagales	Fagaceae	Chrysolepis	chrysophylla	0	1				CA, OR, WA	Dicot	Perennial	Shrub, Tree	Tree	-1	N	N	N	N	Y	N	Y	N
11	TREE	Tanoak	Lithocarpus densiflorus	LIDE	LIDE3	Lithocarpus densiflorus	Lithocarpus densiflorus (Hook. & Arn.) Rehd.	tanoak	Magnoliophyta	Magnoliopsida	Fagales	Fagaceae	Lithocarpus	densiflorus	0	1				CA, OR	Dicot	Perennial	Shrub, Tree	Tree	-1	N	N	N	N	Y	N	Y	N
19	TREE	Coast live oak	Quercus agrifolia	QUAG	QUAG	Quercus agrifolia	Quercus agrifolia Née	California live oak	Magnoliophyta	Magnoliopsida	Fagales	Fagaceae	Quercus	agrifolia	0	1			19289	CA	Dicot	Perennial	Tree, Shrub	Tree	-1	N	N	N	N	Y	N	Y	N
20	TREE	Canyon live oak	Quercus chrysolepis	QUCH	QUCH2	Quercus chrysolepis	Quercus chrysolepis Liebm.	canyon live oak	Magnoliophyta	Magnoliopsida	Fagales	Fagaceae	Quercus	chrysolepis	0	1				AZ, CA, NM, NV, OR	Dicot	Perennial	Shrub, Tree	Tree	-1	N	N	N	N	Y	N	Y	N
289	TREE	Oregon white oak/Garry oak	Quercus garryana	QUGA	QUGA4	Quercus garryana	Quercus garryana Dougl. ex Hook.	Oregon white oak	Magnoliophyta	Magnoliopsida	Fagales	Fagaceae	Quercus	garryana	0	1				CA, OR, WA	Dicot	Perennial	Shrub, Tree	Tree	-1	N	N	N	N	Y	N	Y	N
22	TREE	Black oak	Quercus keloggii	QUKE	QUKE	Quercus kelloggii	Quercus kelloggii Newberry	California black oak	Magnoliophyta	Magnoliopsida	Fagales	Fagaceae	Quercus	kelloggii	0	1				CA, OR	Dicot	Perennial	Shrub, Tree	Tree	-1	N	N	N	N	Y	N	Y	N
304	SHRUB	Sadler oak	Quercus sadleriana	QUSA	QUSA2	Quercus sadleriana	Quercus sadleriana R. Br.	deer oak	Magnoliophyta	Magnoliopsida	Fagales	Fagaceae	Quercus	sadleriana	0	1			19412	CA, OR	Dicot	Perennial	Shrub	Shrub	-1	N	N	N	N	Y	N	N	N
305	SHRUB	Huckleberry oak	Quercus vacciniifolia	QUVA	QUVA	Quercus vacciniifolia	Quercus vacciniifolia Kellogg	huckleberry oak	Magnoliophyta	Magnoliopsida	Fagales	Fagaceae	Quercus	vacciniifolia	0	1			504716	CA, NV, OR	Dicot	Perennial	Shrub	Shrub	-1	N	N	N	N	Y	N	N	N
21	TREE	Interior live oak	Quercus wislizenii	QUWI	QUWI2	Quercus wislizeni	Quercus wislizeni A. DC.	interior live oak	Magnoliophyta	Magnoliopsida	Fagales	Fagaceae	Quercus	wislizeni	0	1			504720	CA	Dicot	Perennial	Tree, Shrub	Tree	-1	N	N	N	N	Y	N	Y	N
331	FORB	Souler's corydalis	Corydalis scouleri	COSC	COSC4	Corydalis scouleri	Corydalis scouleri Hook.	Scouler's fumewort	Magnoliophyta	Magnoliopsida	Papaverales	Fumariaceae	Corydalis	scouleri	0	0			19009	OR, WA	Dicot	Perennial	Forb/herb	Forb/herb	-1	Y	N	N	N	N	N	N	N
128	FORB	Pacific bleeding heart	Dicentra formosa	DIFO	DIFO	Dicentra formosa	Dicentra formosa (Haw.) Walp.	Pacific bleeding heart	Magnoliophyta	Magnoliopsida	Papaverales	Fumariaceae	Dicentra	formosa	0	0			18947	CA, MA, OR, WA	Dicot	Perennial	Forb/herb	Forb/herb	-1	Y	N	N	N	N	N	N	N
58	SHRUB	Box leaf silk tassel	Garrya buxifolia	GABU	GABU2	Garrya buxifolia	Garrya buxifolia Gray	dwarf silktassel	Magnoliophyta	Magnoliopsida	Cornales	Garryaceae	Garrya	buxifolia	0	0			27827	CA, OR	Dicot	Perennial	Shrub	Shrub	-1	N	N	N	N	Y	N	N	N
298	SHRUB	Coast silk tassel	Garrya elliptica	GAEL	GAEL	Garrya elliptica	Garrya elliptica Dougl. ex Lindl.	wavyleaf silktassel	Magnoliophyta	Magnoliopsida	Cornales	Garryaceae	Garrya	elliptica	0	0			27828	CA, OR	Dicot	Perennial	Tree, Shrub	Shrub	-1	N	N	N	N	Y	N	Y	N
299	SHRUB	Fremont silk tassel	Garrya fremontii	GAFR	GAFR	Garrya fremontii	Garrya fremontii Torr.	bearbrush	Magnoliophyta	Magnoliopsida	Cornales	Garryaceae	Garrya	fremontii	0	0			502731	CA, OR, WA	Dicot	Perennial	Tree, Shrub	Shrub	-1	N	N	N	N	Y	N	Y	N
111	FORB	Monterey centaury	Centaurium muhlenbergii	CEMU	CEMU2	Centaurium muehlenbergii	Centaurium muehlenbergii (Griseb.) W. Wight ex Piper	Muhlenberg's centaury	Magnoliophyta	Magnoliopsida	Gentianales	Gentianaceae	Centaurium	muehlenbergii	0	0			30032	CA, ID, LA, MS, NV, OR, TX, WA	Dicot	Annual, Biennial	Forb/herb	Forb/herb	0	Y	N	N	N	N	N	N	N
112	FORB	European centaury	Centaurium umbellatum	CEUM	CEER5	Centaurium erythraea	Centaurium erythraea Rafn	European centaury	Magnoliophyta	Magnoliopsida	Gentianales	Gentianaceae	Centaurium	erythraea	0	0			30045	CA, GA, HI, ID, IN, MA, MD, MI, NC, NY, OH, OR, PA, RI, VA, VT, WA	Dicot	Annual, Biennial	Forb/herb	Forb/herb	-1	Y	N	N	N	N	N	N	N
347	FORB	King gentian	Gentiana sceptrum	GESC	GESC	Gentiana sceptrum	Gentiana sceptrum Griseb.	king's scepter gentian	Magnoliophyta	Magnoliopsida	Gentianales	Gentianaceae	Gentiana	sceptrum	0	0			29987	CA, OR, WA	Dicot	Perennial	Forb/herb	Forb/herb	-1	Y	N	N	N	N	N	N	N
134	FORB	Redstem storksbill	Erodium cicutarium	ERCI	ERCI6	Erodium cicutarium	Erodium cicutarium (L.) L'Hér. ex Ait.	redstem stork's bill	Magnoliophyta	Magnoliopsida	Geraniales	Geraniaceae	Erodium	cicutarium	0	0			29147	AK, AL, AR, AZ, CA, CO, CT, DE, GA, HI, IA, ID, IL, IN, KS, KY, LA, MA, MD, ME, MI, MN, MO, MT, NC, ND, NE, NH, NJ, NM, NV, NY, OH, OK, OR, PA, RI, SC, SD, TN, TX, UT, VA, VT, WA, WI, WV, WY	Dicot	Annual, Biennial	Forb/herb	Forb/herb	-1	Y	N	N	N	N	N	N	N
145	FORB	Cutleaf geranium	Geranium dissectum	GEDI	GEDI	Geranium dissectum	Geranium dissectum L.	cutleaf geranium	Magnoliophyta	Magnoliopsida	Geraniales	Geraniaceae	Geranium	dissectum	0	0			29135	AL, AR, CA, CT, GA, HI, IL, IN, KY, LA, MA, MD, MO, MS, NC, NJ, NV, NY, OH, OK, OR, PA, SC, TN, TX, VA, WA, WV	Dicot	Annual, Biennial	Forb/herb	Forb/herb	-1	Y	N	N	N	N	N	N	N
146	FORB	Cranesbill geranium	Geranium molle	GEMO	GEMO	Geranium molle	Geranium molle L.	dovefoot geranium	Magnoliophyta	Magnoliopsida	Geraniales	Geraniaceae	Geranium	molle	0	0			29110	AR, CA, CT, GA, HI, ID, IL, IN, KY, MA, MD, ME, MI, MO, MT, NC, NH, NJ, NY, OH, OK, OR, PA, RI, SC, TN, VA, VT, WA, WV	Dicot	Annual, Biennial, Perennial	Forb/herb	Forb/herb	-1	Y	N	N	N	N	N	N	N
346	FORB	Herb Robert	Geranium robertianum	GERO	GERO	Geranium robertianum	Geranium robertianum L.	Robert geranium	Magnoliophyta	Magnoliopsida	Geraniales	Geraniaceae	Geranium	robertianum	0	0			29119	AK, CA, CT, IL, IN, MA, MD, ME, MI, MO, NH, NJ, NY, OH, OR, PA, RI, TN, VA, VT, WA, WI, WV	Dicot	Annual, Biennial	Forb/herb	Forb/herb	-1	Y	N	N	N	N	N	N	N
71	SHRUB	Stink currant	Ribes bracteosum	RIBR	RIBR	Ribes bracteosum	Ribes bracteosum Dougl. ex Hook.	stink currant	Magnoliophyta	Magnoliopsida	Rosales	Grossulariaceae	Ribes	bracteosum	0	0			24454	AK, CA, OR, WA	Dicot	Perennial	Shrub	Shrub	-1	N	N	N	N	Y	N	N	N
308	SHRUB	Black gooseberry	Ribes lacustre	RILA	RILA	Ribes lacustre	Ribes lacustre (Pers.) Poir.	prickly currant	Magnoliophyta	Magnoliopsida	Rosales	Grossulariaceae	Ribes	lacustre	0	0			24476	AK, CA, CO, CT, ID, MA, ME, MI, MN, MT, NH, NJ, NV, NY, OR, PA, RI, SD, UT, VA, VT, WA, WI, WV, WY	Dicot	Perennial	Shrub	Shrub	-1	N	N	N	N	Y	N	N	N
72	SHRUB	Red flowering currant	Ribes sanguineum	RISA	RISA	Ribes sanguineum	Ribes sanguineum Pursh	redflower currant	Magnoliophyta	Magnoliopsida	Rosales	Grossulariaceae	Ribes	sanguineum	0	0			24498	CA, ID, OR, WA	Dicot	Perennial	Shrub	Shrub	-1	N	N	N	N	Y	N	N	N
64	SHRUB	Mock orange	Philadelphus lewisii	PHLE	PHLE4	Philadelphus lewisii	Philadelphus lewisii Pursh	Lewis' mock orange	Magnoliophyta	Magnoliopsida	Rosales	Hydrangeaceae	Philadelphus	lewisii	0	0			24430	CA, ID, MT, OR, WA	Dicot	Perennial	Shrub	Shrub	-1	N	N	N	N	Y	N	N	N
263	FORB	Yerba de salva	Whipplea modesta	WHMO	WHMO	Whipplea modesta	Whipplea modesta Torr.	common whipplea	Magnoliophyta	Magnoliopsida	Rosales	Hydrangeaceae	Whipplea	modesta	0	0			24535	CA, OR, WA	Dicot	Perennial	Vine, Subshrub, Shrub	Forb/herb	-1	Y	N	N	N	Y	Y	N	Y
135	FORB	Yerba santa	Eriodictyon californicum	ERCL	ERCA6	Eriodictyon californicum	Eriodictyon californicum (Hook. & Arn.) Torr.	California yerba santa	Magnoliophyta	Magnoliopsida	Solanales	Hydrophyllaceae	Eriodictyon	californicum	0	0			31373	CA, OR	Dicot	Perennial	Shrub	Forb/herb	-1	Y	N	N	N	Y	N	N	N
155	FORB	California waterleaf	Hydrophyllum occidentale	HYOC	HYOC	Hydrophyllum occidentale	Hydrophyllum occidentale (S. Wats.) Gray	western waterleaf	Magnoliophyta	Magnoliopsida	Solanales	Hydrophyllaceae	Hydrophyllum	occidentale	0	0			31394	AZ, CA, ID, NV, OR, UT	Dicot	Perennial	Forb/herb	Forb/herb	-1	Y	N	N	N	N	N	N	N
157	FORB	Pacific waterleaf	Hydrophyllum tenuipes	HYTE	HYTE	Hydrophyllum tenuipes	Hydrophyllum tenuipes Heller	Pacific waterleaf	Magnoliophyta	Magnoliopsida	Solanales	Hydrophyllaceae	Hydrophyllum	tenuipes	0	0			31395	CA, OR, WA	Dicot	Perennial	Forb/herb	Forb/herb	-1	Y	N	N	N	N	N	N	N
191	FORB	Vari. leaf nemophilia	Nemophilia heterophylla	NEHE	NEHE	Nemophila heterophylla	Nemophila heterophylla Fisch. & C.A. Mey.	small baby blue eyes	Magnoliophyta	Magnoliopsida	Solanales	Hydrophyllaceae	Nemophila	heterophylla	0	0			31424	CA, OR	Dicot	Annual	Forb/herb	Forb/herb	-1	Y	N	N	N	N	N	N	N
372	FORB	Baby blue-eyes	Nemophila menziesii	NEME	NEME	Nemophila menziesii	Nemophila menziesii Hook. & Arn.	baby blue eyes	Magnoliophyta	Magnoliopsida	Solanales	Hydrophyllaceae	Nemophila	menziesii	0	0			31427	AK, CA, NV, OR	Dicot	Annual	Forb/herb	Forb/herb	-1	Y	N	N	N	N	N	N	N
192	FORB	Sm. flower nemophilia	Nemophilia parviflora	NEPA	NEPA	Nemophila parviflora	Nemophila parviflora Dougl. ex Benth.	smallflower nemophila	Magnoliophyta	Magnoliopsida	Solanales	Hydrophyllaceae	Nemophila	parviflora	0	0			31428	CA, ID, NV, OR, UT, WA	Dicot	Annual	Forb/herb	Forb/herb	-1	Y	N	N	N	N	N	N	N
373	FORB	Meadow nemophila	Nemophila pedunculata	NEPU	NEPE	Nemophila pedunculata	Nemophila pedunculata Dougl. ex Benth.	littlefoot nemophila	Magnoliophyta	Magnoliopsida	Solanales	Hydrophyllaceae	Nemophila	pedunculata	0	0			31429	CA, ID, NV, OR, WA	Dicot	Annual	Forb/herb	Forb/herb	-1	Y	N	N	N	N	N	N	N
378	FORB	Silverleaf phacelia	Phacelia hastata	PHHA	PHHA	Phacelia hastata	Phacelia hastata Dougl. ex Lehm.	silverleaf phacelia	Magnoliophyta	Magnoliopsida	Solanales	Hydrophyllaceae	Phacelia	hastata	0	0			31529	CA, CO, ID, MT, ND, NE, NV, OR, SD, UT, WA, WY	Dicot	Perennial	Forb/herb	Forb/herb	-1	Y	N	N	N	N	N	N	N
198	FORB	Vari. leaf phacelia	Phacelia heterophylla	PHHE	PHHE2	Phacelia heterophylla	Phacelia heterophylla Pursh	varileaf phacelia	Magnoliophyta	Magnoliopsida	Solanales	Hydrophyllaceae	Phacelia	heterophylla	0	0			504271	AZ, CA, CO, ID, MA, MT, NM, NV, OR, UT, WA, WY	Dicot	Biennial, Perennial	Forb/herb	Forb/herb	-1	Y	N	N	N	N	N	N	N
388	FORB	California mist maiden	Romanzoffia californica	ROCA	ROCA6	Romanzoffia californica	Romanzoffia californica Greene	California mistmaiden	Magnoliophyta	Magnoliopsida	Solanales	Hydrophyllaceae	Romanzoffia	californica	0	0			31616	CA, OR	Dicot	Perennial	Forb/herb	Forb/herb	-1	Y	N	N	N	N	N	N	N
390	FORB	Sitka mist maiden	Romanzoffia sitchensis	ROSI	ROSI	Romanzoffia sitchensis	Romanzoffia sitchensis Bong.	Sitka mistmaiden	Magnoliophyta	Magnoliopsida	Solanales	Hydrophyllaceae	Romanzoffia	sitchensis	0	0			31617	AK, CA, ID, MT, OR, WA	Dicot	Perennial	Forb/herb	Forb/herb	-1	Y	N	N	N	N	N	N	N
350	FORB	Yellowleaf iris	Iris chrysophylla	IRCH	IRCH	Iris chrysophylla	Iris chrysophylla T.J. Howell	yellowleaf iris	Magnoliophyta	Liliopsida	Liliales	Iridaceae	Iris	chrysophylla	0	0			43203	CA, OR	Monocot	Perennial	Forb/herb	Forb/herb	-1	Y	N	N	N	N	N	N	N
158	FORB	Douglas iris	Iris douglasiana	IRDO	IRDO	Iris douglasiana	Iris douglasiana Herbert	Douglas iris	Magnoliophyta	Liliopsida	Liliales	Iridaceae	Iris	douglasiana	0	0			43205	CA, OR	Monocot	Perennial	Forb/herb	Forb/herb	-1	Y	N	N	N	N	N	N	N
351	FORB	Golden iris	Iris innominata	IRIN	IRIN	Iris innominata	Iris innominata Henderson	Del Norte County iris	Magnoliophyta	Liliopsida	Liliales	Iridaceae	Iris	innominata	0	0			43217	CA, OR	Monocot	Perennial	Forb/herb	Forb/herb	-1	Y	N	N	N	N	N	N	N
352	FORB	Oregon iris	Iris tenax	IRTE	IRTE	Iris tenax	Iris tenax Dougl. ex Lindl.	toughleaf iris	Magnoliophyta	Liliopsida	Liliales	Iridaceae	Iris	tenax	0	0			43226	CA, OR, WA	Monocot	Perennial	Forb/herb	Forb/herb	-1	Y	N	N	N	N	N	N	N
220	FORB	Blue eyed grass	Sisyrinchium bellum	SIBE	SIBE	Sisyrinchium bellum	Sisyrinchium bellum S. Wats.	western blue-eyed grass	Magnoliophyta	Liliopsida	Liliales	Iridaceae	Sisyrinchium	bellum	0	0			43242	CA, OR	Monocot	Perennial	Forb/herb	Forb/herb	-1	Y	N	N	N	N	N	N	N
272	GRASS/SEDGE/RUSH	Common rush	Juncus effusus	JUEF	JUEF	Juncus effusus	Juncus effusus L.	common rush	Magnoliophyta	Liliopsida	Juncales	Juncaceae	Juncus	effusus	0	0			39232	AK, AL, AR, AZ, CA, CO, CT, DE, FL, GA, HI, IA, ID, IL, IN, KS, KY, LA, MA, MD, ME, MI, MN, MO, MS, MT, NC, ND, NE, NH, NJ, NM, NV, NY, OH, OK, OR, PA, PR, RI, SC, TN, TX, VA, VT, WA, WI, WV	Monocot	Perennial	Graminoid	Graminoid	-1	N	Y	N	N	N	N	N	N
273	GRASS/SEDGE/RUSH	Rush sp.	Juncus sp.	JUSP	JUNCU	Juncus	Juncus L.	rush	Magnoliophyta	Liliopsida	Juncales	Juncaceae	Juncus		0	0			39220	AK, AL, AR, AZ, CA, CO, CT, DE, FL, GA, HI, IA, ID, IL, IN, KS, KY, LA, MA, MD, ME, MI, MN, MO, MS, MT, NC, ND, NE, NH, NJ, NM, NV, NY, OH, OK, OR, PA, PR, RI, SC, SD, TN, TX, UT, VA, VT, WA, WI, WV, WY	Monocot			Graminoid	-1	N	Y	N	N	N	N	N	N
161	FORB	Red henbit	Lamium purpureum	LAPU	LAPU2	Lamium purpureum	Lamium purpureum L.	purple deadnettle	Magnoliophyta	Magnoliopsida	Lamiales	Lamiaceae	Lamium	purpureum	0	0			32543	AK, AL, AR, CA, CO, CT, DE, GA, IA, ID, IL, IN, KS, KY, LA, MA, MD, ME, MI, MO, MS, MT, NC, NE, NH, NJ, NY, OH, OK, OR, PA, RI, SC, TN, TX, UT, VA, VT, WA, WI, WV	Dicot	Annual	Forb/herb	Forb/herb	-1	Y	N	N	N	N	N	N	N
366	FORB	Field mint	Mentha arvensis	MEAR	MEAR4	Mentha arvensis	Mentha arvensis L.	wild mint	Magnoliophyta	Magnoliopsida	Lamiales	Lamiaceae	Mentha	arvensis	0	0			565302	AK, AR, AZ, CA, CO, CT, DE, IA, ID, IL, IN, KS, KY, MA, MD, ME, MI, MN, MO, MT, NC, NE, NH, NJ, NM, NV, NY, OH, OR, PA, RI, SD, TN, TX, UT, VA, VT, WA, WI, WV, WY	Dicot	Perennial	Forb/herb	Forb/herb	-1	Y	N	N	N	N	N	N	N
181	FORB	Peppermint	Mentha piperita	MEPI	MEPI	Mentha x piperita	Mentha ×piperita L. (pro sp.)	peppermint	Magnoliophyta	Magnoliopsida	Lamiales	Lamiaceae	Mentha	piperita	0	0			32275	AK, AL, AR, CA, CO, CT, DE, FL, GA, IA, ID, IL, IN, KS, KY, LA, MA, MD, ME, MI, MN, MO, MS, MT, NC, NE, NH, NJ, NV, NY, OH, OK, OR, PA, PR, RI, SC, TN, TX, UT, VA, VT, WA, WI, WV	Dicot	Perennial	Forb/herb	Forb/herb	-1	Y	N	N	N	N	N	N	N
367	FORB	Pennyroyal	Mentha pulegium	MEPU	MEPU	Mentha pulegium	Mentha pulegium L.	pennyroyal	Magnoliophyta	Magnoliopsida	Lamiales	Lamiaceae	Mentha	pulegium	0	0			32270	CA, HI, MD, NJ, OR, PA, WA	Dicot	Perennial	Forb/herb	Forb/herb	-1	Y	N	N	N	N	N	N	N
205	FORB	Self heal	Prunella vulgaris	PRVU	PRVU	Prunella vulgaris	Prunella vulgaris L.	common selfheal	Magnoliophyta	Magnoliopsida	Lamiales	Lamiaceae	Prunella	vulgaris	0	0			32381	AK, AL, AR, AZ, CA, CO, CT, DE, FL, GA, HI, IA, ID, IL, IN, KS, KY, LA, MA, MD, ME, MI, MN, MO, MS, MT, NC, ND, NE, NH, NJ, NM, NV, NY, OH, OK, OR, PA, RI, SC, SD, TN, TX, UT, VA, VT, WA, WI, WV, WY	Dicot	Perennial	Forb/herb	Forb/herb	-1	Y	N	N	N	N	N	N	N
212	FORB	Yerba buena	Satureja douglasii	SADO	CLDO2	Clinopodium douglasii	Clinopodium douglasii (Benth.) Kuntze	yerba buena	Magnoliophyta	Magnoliopsida	Lamiales	Lamiaceae	Clinopodium	douglasii	0	0			565078	AK, CA, ID, MT, OR, WA	Dicot	Perennial	Forb/herb, Subshrub, Shrub	Forb/herb	-1	Y	N	N	N	Y	Y	N	N
396	FORB	Wild basil	Satureja vulgaris	SAVU	CLVU	Clinopodium vulgare	Clinopodium vulgare L.	wild basil	Magnoliophyta	Magnoliopsida	Lamiales	Lamiaceae	Clinopodium	vulgare	0	0			501592	AR, AZ, CO, CT, DE, IA, IL, IN, KS, KY, MA, MD, ME, MI, MN, MT, NC, NH, NJ, NM, NY, OH, OR, PA, RI, TN, UT, VA, VT, WA, WI, WV	Dicot	Perennial	Forb/herb	Forb/herb	-1	Y	N	N	N	N	N	N	N
230	FORB	Hedge nettle	Stachys ajugoides	STAJ	STAJ	Stachys ajugoides	Stachys ajugoides Benth.	bugle hedgenettle	Magnoliophyta	Magnoliopsida	Lamiales	Lamiaceae	Stachys	ajugoides	0	0			32325	CA	Dicot	Perennial	Forb/herb	Forb/herb	0	Y	N	N	N	N	N	N	N
231	FORB	Chamissos hedge nettle	Stachys chamissonis	STCH	STCH	Stachys chamissonis	Stachys chamissonis Benth.	coastal hedgenettle	Magnoliophyta	Magnoliopsida	Lamiales	Lamiaceae	Stachys	chamissonis	0	0			32330	AK, CA, OR, WA	Dicot	Perennial	Forb/herb	Forb/herb	-1	Y	N	N	N	N	N	N	N
233	FORB	Rigid hedge nettle	Stachys rigida	STRI	STRI	Stachys rigida	Stachys rigida Nutt. ex Benth.	rough hedgenettle	Magnoliophyta	Magnoliopsida	Lamiales	Lamiaceae	Stachys	rigida	0	0			32316	CA, NV, OR, WA	Dicot	Perennial	Forb/herb	Forb/herb	-1	Y	N	N	N	N	N	N	N
29	TREE	California bay	Umbellularia californica	UMCA	UMCA	Umbellularia californica	Umbellularia californica (Hook. & Arn.) Nutt.	California laurel	Magnoliophyta	Magnoliopsida	Laurales	Lauraceae	Umbellularia	californica	0	0				CA, OR	Dicot	Perennial	Shrub, Tree	Tree	-1	N	N	N	N	Y	N	Y	N
88	FORB	Flat stem onion	Allium falcifolium	ALFA	ALFA3	Allium falcifolium	Allium falcifolium Hook. & Arn.	scytheleaf onion	Magnoliophyta	Liliopsida	Liliales	Liliaceae	Allium	falcifolium	0	0			42703	CA, OR	Monocot	Perennial	Forb/herb	Forb/herb	-1	Y	N	N	N	N	N	N	N
101	FORB	Harvest brodiaea	Brodiaea coronaria	BRCO	BRCO3	Brodiaea coronaria	Brodiaea coronaria (Salisb.) Engl.	crown brodiaea	Magnoliophyta	Liliopsida	Liliales	Liliaceae	Brodiaea	coronaria	0	0			42803	CA, OR, WA	Monocot	Perennial	Forb/herb	Forb/herb	-1	Y	N	N	N	N	N	N	N
108	FORB	Common camas	Camassia quamash	CAQU	CAQU2	Camassia quamash	Camassia quamash (Pursh) Greene	small camas	Magnoliophyta	Liliopsida	Liliales	Liliaceae	Camassia	quamash	0	0			42883	CA, ID, MT, NV, OR, UT, WA, WY	Monocot	Perennial	Forb/herb	Forb/herb	-1	Y	N	N	N	N	N	N	N
118	FORB	Andrew's clintonia	Clintonia andrewsiana	CLAN	CLAN2	Clintonia andrewsiana	Clintonia andrewsiana Torr.	Andrew's clintonia	Magnoliophyta	Liliopsida	Liliales	Liliaceae	Clintonia	andrewsiana	0	0			42902	CA, OR	Monocot	Perennial	Forb/herb	Forb/herb	-1	Y	N	N	N	N	N	N	N
121	FORB	Queens cup	Clintonia uniflora	CLUN	CLUN2	Clintonia uniflora	Clintonia uniflora (Menzies ex J.A. & J.H. Schultes) Kunth	bride's bonnet	Magnoliophyta	Liliopsida	Liliales	Liliaceae	Clintonia	uniflora	0	0			42905	AK, CA, ID, MT, OR, WA	Monocot	Perennial	Forb/herb	Forb/herb	-1	Y	N	N	N	N	N	N	N
129	FORB	Fairybells	Disporum hookeri	DIHO	DIHO3	Disporum hookeri	Disporum hookeri (Torr.) Nichols.	drops of gold	Magnoliophyta	Liliopsida	Liliales	Liliaceae	Disporum	hookeri	0	0			42918	CA, ID, MI, MT, OR, WA	Monocot	Perennial	Forb/herb	Forb/herb	-1	Y	N	N	N	N	N	N	N
133	FORB	Cream fawnlilly	Erythronium californicum	ERCA	ERCA15	Erythronium californicum	Erythronium californicum Purdy	California fawnlily	Magnoliophyta	Liliopsida	Liliales	Liliaceae	Erythronium	californicum	0	0			196369	CA	Monocot	Perennial	Forb/herb	Forb/herb	0	Y	N	N	N	N	N	N	N
340	FORB	White fawn lily	Erythronium oregonum	EROR	EROR4	Erythronium oregonum	Erythronium oregonum Applegate	giant white fawnlily	Magnoliophyta	Liliopsida	Liliales	Liliaceae	Erythronium	oregonum	0	0			196382	CA, OR, WA	Monocot	Perennial	Forb/herb	Forb/herb	-1	Y	N	N	N	N	N	N	N
139	FORB	Pink fawnlily	Erythronium revolutum	ERRE	ERRE5	Erythronium revolutum	Erythronium revolutum Sm.	mahogany fawnlily	Magnoliophyta	Liliopsida	Liliales	Liliaceae	Erythronium	revolutum	0	0			196389	CA, OR, WA	Monocot	Perennial	Forb/herb	Forb/herb	-1	Y	N	N	N	N	N	N	N
140	FORB	Chocolate lily	Fritillaria lanceolate	FRLA2	FRAF2	Fritillaria affinis	Fritillaria affinis (Schultes) Sealy	checker lily	Magnoliophyta	Liliopsida	Liliales	Liliaceae	Fritillaria	affinis	0	0			507870	CA, ID, OR, WA	Monocot	Perennial	Forb/herb	Forb/herb	-1	Y	N	N	N	N	N	N	N
141	FORB	Scarlet fritillary	Fritillaria recurva	FRRE	FRRE	Fritillaria recurva	Fritillaria recurva Benth.	scarlet fritillary	Magnoliophyta	Liliopsida	Liliales	Liliaceae	Fritillaria	recurva	0	0			502682	CA, NV, OR	Monocot	Perennial	Forb/herb	Forb/herb	-1	Y	N	N	N	N	N	N	N
167	FORB	Tiger lily	Lilium columbianum	LICO	LICO	Lilium columbianum	Lilium columbianum hort. ex Baker	Columbian lily	Magnoliophyta	Liliopsida	Liliales	Liliaceae	Lilium	columbianum	0	0			503452	CA, ID, OR, WA	Monocot	Perennial	Forb/herb	Forb/herb	-1	Y	N	N	N	N	N	N	N
170	FORB	Leopard lily	Lilium pardalinum	LIPA2	LIPA	Lilium pardalinum	Lilium pardalinum Kellogg	leopard lily	Magnoliophyta	Liliopsida	Liliales	Liliaceae	Lilium	pardalinum	0	0			42743	CA, OR	Monocot	Perennial	Forb/herb	Forb/herb	0	Y	N	N	N	N	N	N	N
364	FORB	False lily-of-the-valley	Maianthemum dilatatum	MADI	MADI	Maianthemum dilatatum	Maianthemum dilatatum (Wood) A. Nels. & J.F. Macbr.	false lily of the vally	Magnoliophyta	Liliopsida	Liliales	Liliaceae	Maianthemum	dilatatum	0	0			503654	AK, CA, ID, OR, WA	Monocot	Perennial	Forb/herb	Forb/herb	-1	Y	N	N	N	N	N	N	N
213	FORB	Slink pod	Scoliopus bigelovii	SCBI	SCBI	Scoliopus bigelovii	Scoliopus bigelovii Torr.	California fetid adderstongue	Magnoliophyta	Liliopsida	Liliales	Liliaceae	Scoliopus	bigelovii	0	0			43032	CA	Monocot	Perennial	Forb/herb	Forb/herb	-1	Y	N	N	N	N	N	N	N
225	FORB	False solomon's seal	Smilacina racemosa	SMRA	MARA7	Maianthemum racemosum	Maianthemum racemosum (L.) Link	feathery false lily of the vally	Magnoliophyta	Liliopsida	Liliales	Liliaceae	Maianthemum	racemosum	0	0			503655	AK, AL, AR, AZ, CA, CO, CT, DE, FL, GA, IA, ID, IL, IN, KS, KY, LA, MA, MD, ME, MI, MN, MO, MS, MT, NC, ND, NE, NH, NJ, NM, NV, NY, OH, OK, OR, PA, RI, SC, SD, TN, TX, UT, VA, VT, WA, WI, WV, WY	Monocot	Perennial	Forb/herb	Forb/herb	-1	Y	N	N	N	N	N	N	N
226	FORB	Starry false solomon's seal	Smilacina stellata	SMST	MAST4	Maianthemum stellatum	Maianthemum stellatum (L.) Link	starry false lily of the vally	Magnoliophyta	Liliopsida	Liliales	Liliaceae	Maianthemum	stellatum	0	0			503656	AK, AR, AZ, CA, CO, CT, IA, ID, IL, IN, KS, KY, MA, MD, ME, MI, MN, MO, MT, ND, NE, NH, NJ, NM, NV, NY, OH, OK, OR, PA, RI, SD, TN, UT, VA, VT, WA, WI, WV, WY	Monocot	Perennial	Forb/herb	Forb/herb	-1	Y	N	N	N	N	N	N	N
405	FORB	Clasping twisted-stalk	Streptopus amplexifolius	STAM	STAM2	Streptopus amplexifolius	Streptopus amplexifolius (L.) DC.	claspleaf twistedstalk	Magnoliophyta	Liliopsida	Liliales	Liliaceae	Streptopus	amplexifolius	0	0			43044	AK, AZ, CA, CO, CT, ID, MA, MD, ME, MI, MN, MT, NC, NH, NJ, NM, NY, OR, PA, SD, TN, UT, VA, VT, WA, WI, WY	Monocot	Perennial	Forb/herb	Forb/herb	-1	Y	N	N	N	N	N	N	N
242	FORB	Giant trillium	Trillium chloropetalum	TRCH	TRCH2	Trillium chloropetalum	Trillium chloropetalum (Torr.) T.J. Howell	giant wakerobin	Magnoliophyta	Liliopsida	Liliales	Liliaceae	Trillium	chloropetalum	0	0			43066	CA, OR, WA	Monocot	Perennial	Forb/herb	Forb/herb	-1	Y	N	N	N	N	N	N	N
247	FORB	Trillium	Trillium ovatum	TROV	TROV2	Trillium ovatum	Trillium ovatum Pursh	Pacific trillium	Magnoliophyta	Liliopsida	Liliales	Liliaceae	Trillium	ovatum	0	0			43080	CA, CO, ID, MT, OR, WA, WY	Monocot	Perennial	Forb/herb	Forb/herb	-1	Y	N	N	N	N	N	N	N
256	FORB	California corn lily	Veratrum californicum	VECA	VECA2	Veratrum californicum	Veratrum californicum Dur.	California false hellebore	Magnoliophyta	Liliopsida	Liliales	Liliaceae	Veratrum	californicum	0	0			42757	AZ, CA, ID, MT, NM, NV, OR, UT, WA, WY	Monocot	Perennial	Forb/herb	Forb/herb	-1	Y	N	N	N	N	N	N	N
257	FORB	Corn lily	Veratrum insolitum	VEIN	VEIN	Veratrum insolitum	Veratrum insolitum Jepson	Siskiyou false hellebore	Magnoliophyta	Liliopsida	Liliales	Liliaceae	Veratrum	insolitum	0	0			42763	CA, OR, WA	Monocot	Perennial	Forb/herb	Forb/herb	0	Y	N	N	N	N	N	N	N
264	FORB	Bear grass	Xerophyllum tenax	XETE	XETE	Xerophyllum tenax	Xerophyllum tenax (Pursh) Nutt.	common beargrass	Magnoliophyta	Liliopsida	Liliales	Liliaceae	Xerophyllum	tenax	0	0			505768	CA, ID, MT, OR, WA, WY	Monocot	Perennial	Forb/herb	Forb/herb	-1	Y	N	N	N	N	N	N	N
265	FORB	Star lily	Zygadenus fremontii	ZYFR	ZIFR	Zigadenus fremontii	Zigadenus fremontii (Torr.) Torr. ex S. Wats.	Fremont's deathcamas	Magnoliophyta	Liliopsida	Liliales	Liliaceae	Zigadenus	fremontii	0	0			43161	CA, OR	Monocot	Perennial	Forb/herb	Forb/herb	0	Y	N	N	N	N	N	N	N
266	FORB	Death camas	Zygadenus venenosus	ZYVE	ZIVE	Zigadenus venenosus	Zigadenus venenosus S. Wats.	meadow deathcamas	Magnoliophyta	Liliopsida	Liliales	Liliaceae	Zigadenus	venenosus	0	0			43168	CA, CO, ID, MT, ND, NE, NM, NV, OR, SD, UT, WA, WY	Monocot	Perennial	Forb/herb	Forb/herb	-1	Y	N	N	N	N	N	N	N
355	FORB	Wild flax	Linum bienne	LIBI	LIBI5	Linum bienne	Linum bienne P. Mill.	pale flax	Magnoliophyta	Magnoliopsida	Linales	Linaceae	Linum	bienne	0	0			29233	CA, HI, OR, PA	Dicot	Annual, Biennial, Perennial	Forb/herb	Forb/herb	0	Y	N	N	N	N	N	N	N
171	FORB	Common flax	Linum usitatissimum	LIUS	LIUS	Linum usitatissimum	Linum usitatissimum L.	common flax	Magnoliophyta	Magnoliopsida	Linales	Linaceae	Linum	usitatissimum	0	0			29226	AL, AR, AZ, CA, CO, CT, DE, FL, GA, IA, ID, IL, IN, KS, KY, LA, MA, MD, ME, MI, MN, MO, MS, MT, NC, ND, NE, NH, NJ, NM, NY, OH, OK, OR, PA, RI, SC, SD, TN, TX, UT, VA, VT, WA, WI, WV, WY	Dicot	Annual	Forb/herb	Forb/herb	-1	Y	N	N	N	N	N	N	N
362	FORB	Hyssop loosestrife	Lythrum hyssopifolia	LYHY	LYHY2	Lythrum hyssopifolia	Lythrum hyssopifolia L.	hyssop loosestrife	Magnoliophyta	Magnoliopsida	Myrtales	Lythraceae	Lythrum	hyssopifolia	0	0			27085	CA, MA, ME, MI, NH, NJ, NY, OH, OR, PA, RI, WA	Dicot	Annual, Biennial	Forb/herb	Forb/herb	0	Y	N	N	N	N	N	N	N
314	FORB	Candystick	Allotropa virgata	ALVI	ALVI2	Allotropa virgata	Allotropa virgata Torr. & Gray ex Gray	sugarstick	Magnoliophyta	Magnoliopsida	Ericales	Monotropaceae	Allotropa	virgata	0	0			23765	CA, ID, MT, NV, OR, WA	Dicot	Perennial	Forb/herb	Forb/herb	-1	Y	N	N	N	N	N	N	N
150	FORB	Gnome plant	Hemitomes congestum	HECO	HECO6	Hemitomes congestum	Hemitomes congestum Gray	coneplant	Magnoliophyta	Magnoliopsida	Ericales	Monotropaceae	Hemitomes	congestum	0	0			23771	CA, OR, WA	Dicot	Perennial	Forb/herb	Forb/herb	-1	Y	N	N	N	N	N	N	N
371	FORB	Indian pipe	Monotropa uniflora	MOUN	MOUN3	Monotropa uniflora	Monotropa uniflora L.	Indianpipe	Magnoliophyta	Magnoliopsida	Ericales	Monotropaceae	Monotropa	uniflora	0	0			23778	AK, AL, AR, CA, CT, DE, FL, GA, IA, ID, IL, IN, KS, KY, LA, MA, MD, ME, MI, MN, MO, MS, MT, NC, ND, NE, NH, NJ, NY, OH, OK, OR, PA, RI, SC, TN, TX, VA, VT, WA, WI, WV	Dicot	Perennial	Forb/herb	Forb/herb	-1	Y	N	N	N	N	N	N	N
382	FORB	Pinedrops	Pterospora andromedea	PTAN	PTAN2	Pterospora andromedea	Pterospora andromedea Nutt.	woodland pinedrops	Magnoliophyta	Magnoliopsida	Ericales	Monotropaceae	Pterospora	andromedea	0	0			23787	AZ, CA, CO, ID, MI, MT, NE, NH, NM, NV, NY, OR, SD, TX, UT, VT, WA, WI, WY	Dicot	Perennial	Forb/herb	Forb/herb	-1	Y	N	N	N	N	N	N	N
12	TREE	Waxmyrtle	Myrica californica	MYCA	MOCA6	Morella californica	Morella californica (Cham. & Schlecht.) Wilbur	California wax myrtle	Magnoliophyta	Magnoliopsida	Myricales	Myricaceae	Morella	californica	0	0			507897	CA, OR, WA	Dicot	Perennial	Tree, Shrub	Shrub	-1	N	N	N	N	Y	N	Y	N
283	TREE	Oregon ash	Fraxinus latifolia	FRLA3	FRLA	Fraxinus latifolia	Fraxinus latifolia Benth.	Oregon ash	Magnoliophyta	Magnoliopsida	Scrophulariales	Oleaceae	Fraxinus	latifolia	0	0				CA, OR, WA	Dicot	Perennial	Tree	Tree	-1	N	N	N	N	N	N	Y	N
325	FORB	Enchanter's nightshade	Circaea alpina	CIAL	CIAL	Circaea alpina	Circaea alpina L.	small enchanter's nightshade	Magnoliophyta	Magnoliopsida	Myrtales	Onagraceae	Circaea	alpina	0	0			27563	AK, AZ, CA, CO, CT, IA, ID, IL, IN, KY, MA, MD, ME, MI, MN, MT, NC, ND, NH, NJ, NM, NV, NY, OH, OR, PA, RI, SD, TN, UT, VA, VT, WA, WI, WV, WY	Dicot	Perennial	Forb/herb	Forb/herb	-1	Y	N	N	N	N	N	N	N
326	FORB	Farewell-to-spring	Clarkia amoena	CLAM	CLAM	Clarkia amoena	Clarkia amoena (Lehm.) A. Nels. & J.F. Macbr.	farewell to spring	Magnoliophyta	Magnoliopsida	Myrtales	Onagraceae	Clarkia	amoena	0	0			27572	CA, OR, WA	Dicot	Annual	Forb/herb	Forb/herb	-1	Y	N	N	N	N	N	N	N
131	FORB	Fireweed	Epilobium angustifolium	EPAN	CHAN9	Chamerion angustifolium	Chamerion angustifolium (L.) Holub	fireweed	Magnoliophyta	Magnoliopsida	Myrtales	Onagraceae	Chamerion	angustifolium	0	0			510756	AK, AZ, CA, CO, CT, DE, IA, ID, IL, IN, MA, MD, ME, MI, MN, MT, NC, ND, NE, NH, NJ, NM, NV, NY, OH, OR, PA, RI, SD, TN, UT, VA, VT, WA, WI, WV, WY	Dicot	Perennial	Forb/herb	Forb/herb	-1	Y	N	N	N	N	N	N	N
132	FORB	Tall willow herb	Epilobium brachycarpum	EPBR	EPBR3	Epilobium brachycarpum	Epilobium brachycarpum K. Presl	tall annual willowherb	Magnoliophyta	Magnoliopsida	Myrtales	Onagraceae	Epilobium	brachycarpum	0	0			27288	AZ, CA, CO, ID, KY, MN, MT, ND, NM, NV, OR, SD, UT, WA, WI, WY	Dicot	Annual	Forb/herb	Forb/herb	-1	Y	N	N	N	N	N	N	N
341	FORB	Purple-leaved willowherb	Epilobium ciliatum	EPCI	EPCI	Epilobium ciliatum	Epilobium ciliatum Raf.	fringed willowherb	Magnoliophyta	Magnoliopsida	Myrtales	Onagraceae	Epilobium	ciliatum	0	0			27293	AK, AZ, CA, CO, CT, DE, HI, IA, ID, IL, IN, KS, KY, MA, MD, ME, MI, MN, MT, NC, ND, NE, NH, NJ, NM, NV, NY, OH, OK, OR, PA, RI, SC, SD, TN, TX, UT, VA, VT, WA, WI, WV, WY	Dicot	Perennial	Forb/herb	Forb/herb	-1	Y	N	N	N	N	N	N	N
102	FORB	Calypso orchid	Calypso bulbosa	CABU	CABU	Calypso bulbosa	Calypso bulbosa (L.) Oakes	fairy slipper	Magnoliophyta	Liliopsida	Orchidales	Orchidaceae	Calypso	bulbosa	0	0			43508	AK, AZ, CA, CO, ID, ME, MI, MN, MT, NH, NM, NY, OR, SD, UT, VT, WA, WI, WY	Monocot	Perennial	Forb/herb	Forb/herb	-1	Y	N	N	N	N	N	N	N
124	FORB	Spotted coral root	Corallorhiza maculata	COMA2	COMA4	Corallorrhiza maculata	Corallorrhiza maculata (Raf.) Raf.	summer coralroot	Magnoliophyta	Liliopsida	Orchidales	Orchidaceae	Corallorrhiza	maculata	0	0			43523	AZ, CA, CO, CT, DE, GA, IA, ID, IL, IN, KY, MA, MD, ME, MI, MN, MT, NC, NE, NH, NJ, NM, NV, NY, OH, OR, PA, RI, SC, SD, TN, TX, UT, VA, VT, WA, WI, WV, WY	Monocot	Perennial	Forb/herb	Forb/herb	-1	Y	N	N	N	N	N	N	N
125	FORB	Striped coralroot	Corallorrhiza striata	COST	COST	Corallorrhiza striata	Corallorrhiza striata Lindl.	hooded coralroot	Magnoliophyta	Liliopsida	Orchidales	Orchidaceae	Corallorrhiza	striata	0	0			43526	AZ, CA, CO, ID, MI, MN, MT, ND, NE, NM, NV, NY, OR, SD, TX, UT, WA, WI, WY	Monocot	Perennial	Forb/herb	Forb/herb	-1	Y	N	N	N	N	N	N	N
334	FORB	California lady's slipper	Cypripedium californicum	CYCA	CYCA4	Cypripedium californicum	Cypripedium californicum Gray	California lady's slipper	Magnoliophyta	Liliopsida	Orchidales	Orchidaceae	Cypripedium	californicum	0	0			43535	CA, OR	Monocot	Perennial	Forb/herb	Forb/herb	0	Y	N	N	N	N	N	N	N
149	FORB	Rattlesnake plantain	Goodyera oblongifolia	GOOB	GOOB2	Goodyera oblongifolia	Goodyera oblongifolia Raf.	western rattlesnake plantain	Magnoliophyta	Liliopsida	Orchidales	Orchidaceae	Goodyera	oblongifolia	0	0			43593	AK, AZ, CA, CO, ID, ME, MI, MT, NE, NM, OR, SD, UT, WA, WI, WY	Monocot	Perennial	Forb/herb	Forb/herb	-1	Y	N	N	N	N	N	N	N
356	FORB	Northwestern twayblade	Listera caurina	LICA	LICA10	Listera caurina	Listera caurina Piper	northwestern twayblade	Magnoliophyta	Liliopsida	Orchidales	Orchidaceae	Listera	caurina	0	0			43632	AK, CA, ID, MT, OR, WA, WY	Monocot	Perennial	Forb/herb	Forb/herb	-1	Y	N	N	N	N	N	N	N
168	FORB	Heart leaf twayblade	Listera cordata	LICO2	LICO6	Listera cordata	Listera cordata (L.) R. Br. ex Ait. f.	heartleaf twayblade	Magnoliophyta	Liliopsida	Orchidales	Orchidaceae	Listera	cordata	0	0			43634	AK, CA, CO, CT, ID, MA, MD, ME, MI, MN, MT, NC, NH, NJ, NM, NV, NY, OH, OR, PA, RI, UT, VA, VT, WA, WI, WV, WY	Monocot	Perennial	Forb/herb	Forb/herb	-1	Y	N	N	N	N	N	N	N
404	FORB	Hooded lady's tresses	Spiranthes romanzoffiana	SPRO	SPRO	Spiranthes romanzoffiana	Spiranthes romanzoffiana Cham.	hooded ladies'-tresses	Magnoliophyta	Liliopsida	Orchidales	Orchidaceae	Spiranthes	romanzoffiana	0	0			43473	AK, AZ, CA, CO, CT, IA, ID, IL, IN, MA, ME, MI, MN, MT, ND, NE, NH, NM, NV, NY, OH, OR, PA, SD, UT, VT, WA, WI, WY	Monocot	Perennial	Forb/herb	Forb/herb	-1	Y	N	N	N	N	N	N	N
320	FORB	Vancouver groundcone	Boschniakia hookeri	BOHO	BOHO	Boschniakia hookeri	Boschniakia hookeri Walp.	Vancouver groundcone	Magnoliophyta	Magnoliopsida	Scrophulariales	Orobanchaceae	Boschniakia	hookeri	0	0			34269	CA, OR, WA	Dicot	Perennial	Forb/herb	Forb/herb	-1	Y	N	N	N	N	N	N	N
374	FORB	Creeping wood sorrel	Oxalis corniculata	OXCO	OXCO	Oxalis corniculata	Oxalis corniculata L.	creeping woodsorrel	Magnoliophyta	Magnoliopsida	Geraniales	Oxalidaceae	Oxalis	corniculata	0	0			29067	AL, AR, AZ, CA, CT, DE, FL, GA, HI, ID, IL, IN, KY, LA, MA, MD, ME, MI, MO, MS, MT, NC, ND, NH, NJ, NM, NV, NY, OH, OK, OR, PA, PR, RI, SC, SD, TN, TX, UT, VA, VI, VT, WA, WI, WV	Dicot	Annual, Perennial	Forb/herb	Forb/herb	0	Y	N	N	N	N	N	N	N
195	FORB	Redwood sorrel	Oxalis oregana	OXOR	OXOR	Oxalis oregana	Oxalis oregana Nutt.	redwood-sorrel	Magnoliophyta	Magnoliopsida	Geraniales	Oxalidaceae	Oxalis	oregana	0	0			29091	CA, OR, WA	Dicot	Perennial	Forb/herb	Forb/herb	-1	Y	N	N	N	N	N	N	N
375	FORB	Suksdorf's sorrel	Oxalis suksdorfii	OXSU	OXSU	Oxalis suksdorfii	Oxalis suksdorfii Trel.	Suksdorf woodsorrel	Magnoliophyta	Magnoliopsida	Geraniales	Oxalidaceae	Oxalis	suksdorfii	0	0			29096	CA, OR, WA	Dicot	Perennial	Forb/herb	Forb/herb	-1	Y	N	N	N	N	N	N	N
1	TREE	Grand fir	Abies grandis	ABGR	ABGR	Abies grandis	Abies grandis (Dougl. ex D. Don) Lindl.	grand fir	Coniferophyta	Pinopsida	Pinales	Pinaceae	Abies	grandis	0	0				CA, ID, MT, OR, WA	Gymnosperm	Perennial	Tree	Tree	-1	N	N	N	N	N	N	Y	N
285	TREE	Knobcone pine	Pinus attenuata	PIAT	PIAT	Pinus attenuata	Pinus attenuata Lemmon	knobcone pine	Coniferophyta	Pinopsida	Pinales	Pinaceae	Pinus	attenuata	0	0				CA, OR	Gymnosperm	Perennial	Tree	Tree	-1	N	N	N	N	N	N	Y	N
286	TREE	Lodgepole pine/Shore pine	Pinus contorta	PICO	PICO	Pinus contorta	Pinus contorta Dougl. ex Loud.	lodgepole pine	Coniferophyta	Pinopsida	Pinales	Pinaceae	Pinus	contorta	0	0				AK, CA, CO, ID, MT, NV, OR, SD, UT, WA, WY	Gymnosperm	Perennial	Tree	Tree	-1	N	N	N	N	N	N	Y	N
287	TREE	Jeffrey pine	Pinus jeffreyi	PIJE	PIJE	Pinus jeffreyi	Pinus jeffreyi Grev. & Balf.	Jeffrey pine	Coniferophyta	Pinopsida	Pinales	Pinaceae	Pinus	jeffreyi	0	0				CA, NV, OR	Gymnosperm	Perennial	Tree	Tree	-1	N	N	N	N	N	N	Y	N
13	TREE	Bishop pine	Pinus muricata	PIMA	PIMU	Pinus muricata	Pinus muricata D. Don	Bishop pine	Coniferophyta	Pinopsida	Pinales	Pinaceae	Pinus	muricata	0	0			183359	CA	Gymnosperm	Perennial	Tree	Tree	-1	N	N	N	N	N	N	Y	N
288	TREE	Western white pine	Pinus monticola	PIMO	PIMO3	Pinus monticola	Pinus monticola Dougl. ex D. Don	western white pine	Coniferophyta	Pinopsida	Pinales	Pinaceae	Pinus	monticola	0	0				CA, ID, MT, NV, OR, UT, WA	Gymnosperm	Perennial	Tree	Tree	-1	N	N	N	N	N	N	Y	N
15	TREE	Sitka spruce	Picea sitchensis	PISI	PISI	Picea sitchensis	Picea sitchensis (Bong.) Carr.	Sitka spruce	Coniferophyta	Pinopsida	Pinales	Pinaceae	Picea	sitchensis	0	0				AK, CA, OR, WA	Gymnosperm	Perennial	Tree	Tree	-1	N	N	N	N	N	N	Y	N
14	TREE	Pinus sp.	Pinus sp.	PISP	PINUS	Pinus	Pinus L.	pine	Coniferophyta	Pinopsida	Pinales	Pinaceae	Pinus		0	0			18035	AK, AL, AR, AZ, CA, CO, CT, DE, FL, GA, IA, ID, IL, IN, KY, LA, MA, MD, ME, MI, MN, MO, MS, MT, NC, ND, NE, NH, NJ, NM, NV, NY, OH, OK, OR, PA, PR, RI, SC, SD, TN, TX, UT, VA, VT, WA, WI, WV, WY	Gymnosperm				0	N	N	N	N	N	N	N	N
16	TREE	Douglas fir	Pseudotsuga menziesii	PSME	PSME	Pseudotsuga menziesii	Pseudotsuga menziesii (Mirbel) Franco	Douglas-fir	Coniferophyta	Pinopsida	Pinales	Pinaceae	Pseudotsuga	menziesii	0	0				AZ, CA, CO, ID, MN, MT, NM, NV, NY, OR, TX, UT, WA, WY	Gymnosperm	Perennial	Tree	Tree	-1	N	N	N	N	N	N	Y	N
28	TREE	Western hemlock	Tsuga heterophylla	TSHE	TSHE	Tsuga heterophylla	Tsuga heterophylla (Raf.) Sarg.	western hemlock	Coniferophyta	Pinopsida	Pinales	Pinaceae	Tsuga	heterophylla	0	0				AK, CA, ID, MT, OR, WA	Gymnosperm	Perennial	Tree	Tree	-1	N	N	N	N	N	N	Y	N
199	FORB	English plantain	Plantago lanceolata	PLLA	PLLA	Plantago lanceolata	Plantago lanceolata L.	narrowleaf plantain	Magnoliophyta	Magnoliopsida	Plantaginales	Plantaginaceae	Plantago	lanceolata	0	0			32874	AK, AL, AR, AZ, CA, CO, CT, DE, FL, GA, HI, IA, ID, IL, IN, KS, KY, LA, MA, MD, ME, MI, MN, MO, MS, MT, NC, ND, NE, NH, NJ, NM, NV, NY, OH, OK, OR, PA, PR, RI, SC, SD, TN, TX, UT, VA, VT, WA, WI, WV, WY	Dicot	Annual, Biennial, Perennial	Forb/herb	Forb/herb	-1	Y	N	N	N	N	N	N	N
200	FORB	Plantago major	Plantago major	PLMA	PLMA2	Plantago major	Plantago major L.	common plantain	Magnoliophyta	Magnoliopsida	Plantaginales	Plantaginaceae	Plantago	major	0	0			32887	AK, AL, AR, AZ, CA, CO, CT, DE, FL, GA, HI, IA, ID, IL, IN, KS, KY, LA, MA, MD, ME, MI, MN, MO, MS, MT, NC, ND, NE, NH, NJ, NM, NV, NY, OH, OK, OR, PA, PR, RI, SC, SD, TN, TX, UT, VA, VI, VT, WA, WI, WV, WY	Dicot	Perennial	Forb/herb	Forb/herb	-1	Y	N	N	N	N	N	N	N
415	GRASS/SEDGE/RUSH	European beachgrass	Ammophila arenaria	AMAR	AMAR4	Ammophila arenaria	Ammophila arenaria (L.) Link	European beachgrass	Magnoliophyta	Liliopsida	Cyperales	Poaceae	Ammophila	arenaria	0	0			40449	CA, HI, MD, OR, PA, WA	Monocot	Perennial	Graminoid	Graminoid	-1	N	Y	N	N	N	N	N	N
267	GRASS/SEDGE/RUSH	Pacific reed grass	Calamagrostis nutkaensis	CANU	CANU	Calamagrostis nutkaensis	Calamagrostis nutkaensis (J. Presl) J. Presl ex Steud.	Pacific reedgrass	Magnoliophyta	Liliopsida	Cyperales	Poaceae	Calamagrostis	nutkaensis	0	0			40558	AK, CA, OR, WA	Monocot	Perennial	Graminoid	Graminoid	-1	N	Y	N	N	N	N	N	N
270	GRASS/SEDGE/RUSH	Pampas grass	Cortaderia selloana	COSE	COSE4	Cortaderia selloana	Cortaderia selloana (J.A. & J.H. Schultes) Aschers. & Graebn.	Uruguayan pampas grass	Magnoliophyta	Liliopsida	Cyperales	Poaceae	Cortaderia	selloana	0	0			41597	AL, CA, GA, LA, NJ, OR, SC, TN, TX, UT, VA	Monocot	Perennial	Graminoid	Graminoid	-1	N	Y	N	N	N	N	N	N
271	GRASS/SEDGE/RUSH	Vanilla grass	Hierochloe occidentalis	HIOC	HIOC	Hierochloe occidentalis	Hierochloe occidentalis Buckl.	California sweetgrass	Magnoliophyta	Liliopsida	Cyperales	Poaceae	Hierochloe	occidentalis	0	0			40863	CA, OR, WA	Monocot	Perennial	Graminoid	Graminoid	-1	N	Y	N	N	N	N	N	N
414	GRASS/SEDGE/RUSH	Velvetgrass	Holcus lanatus	HOLA	HOLA	Holcus lanatus	Holcus lanatus L.	common velvetgrass	Magnoliophyta	Liliopsida	Cyperales	Poaceae	Holcus	lanatus	0	0			41773	AK, AL, AR, AZ, CA, CO, CT, DE, GA, HI, IA, ID, IL, IN, KS, KY, LA, MA, MD, ME, MI, MO, MS, MT, NC, ND, NH, NJ, NM, NV, NY, OH, OK, OR, PA, RI, SC, TN, TX, UT, VA, VT, WA, WI, WV	Monocot	Perennial	Graminoid	Graminoid	-1	N	Y	N	N	N	N	N	N
274	GRASS/SEDGE/RUSH	Common reed grass	Phragmites australis	PHAU	PHAU7	Phragmites australis	Phragmites australis (Cav.) Trin. ex Steud.	common reed	Magnoliophyta	Liliopsida	Cyperales	Poaceae	Phragmites	australis	0	0			41072	AL, AZ, CA, CO, CT, DE, FL, GA, IA, ID, IL, IN, KS, KY, LA, MA, MD, ME, MI, MN, MO, MS, MT, NC, ND, NE, NH, NJ, NM, NV, NY, OH, OK, OR, PA, PR, RI, SC, SD, TN, TX, UT, VA, VT, WA, WI, WV, WY	Monocot	Perennial	Subshrub, Shrub	Forb/herb	-1	Y	N	N	N	Y	Y	N	N
275	GRASS/SEDGE/RUSH	Timothy grass	Phleum pratense	PHPR	PHPR3	Phleum pratense	Phleum pratense L.	timothy	Magnoliophyta	Liliopsida	Cyperales	Poaceae	Phleum	pratense	0	0			41062	AK, AL, AR, AZ, CA, CO, CT, DE, FL, GA, HI, IA, ID, IL, IN, KS, KY, LA, MA, MD, ME, MI, MN, MO, MS, MT, NC, ND, NE, NH, NJ, NM, NV, NY, OH, OK, OR, PA, RI, SC, SD, TN, TX, UT, VA, VT, WA, WI, WV, WY	Monocot	Perennial	Graminoid	Graminoid	-1	N	Y	N	N	N	N	N	N
330	FORB	Vari-leaved collomia	Collomia heterophylla	COHE	COHE2	Collomia heterophylla	Collomia heterophylla Dougl. ex Hook.	variableleaf collomia	Magnoliophyta	Magnoliopsida	Solanales	Polemoniaceae	Collomia	heterophylla	0	0			31040	CA, ID, OR, WA	Dicot	Annual	Forb/herb	Forb/herb	-1	Y	N	N	N	N	N	N	N
147	FORB	Gilia sp.	Gilia sp.	GISP	GILIA	Gilia	Gilia Ruiz & Pavón	gilia	Magnoliophyta	Magnoliopsida	Solanales	Polemoniaceae	Gilia		0	0			31075	AK, AZ, CA, CO, HI, ID, IL, KS, MA, ME, MT, NE, NM, NV, NY, OH, OK, OR, TX, UT, VT, WA, WI, WY	Dicot			Forb/herb	-1	Y	N	N	N	N	N	N	N
189	FORB	Holly leaf navarretia	Navarretia atractyloides	NAAT	NAAT	Navarretia atractyloides	Navarretia atractyloides (Benth.) Hook. & Arn.	hollyleaf pincushionplant	Magnoliophyta	Magnoliopsida	Solanales	Polemoniaceae	Navarretia	atractyloides	0	0			565318	CA, OR	Dicot	Annual	Forb/herb	Forb/herb	0	Y	N	N	N	N	N	N	N
190	FORB	Skunkweed	Navarretia squarrosa	NASQ	NASQ	Navarretia squarrosa	Navarretia squarrosa (Eschsch.) Hook. & Arn.	skunkbush	Magnoliophyta	Magnoliopsida	Solanales	Polemoniaceae	Navarretia	squarrosa	0	0			31320	CA, MT, OR, PA, WA	Dicot	Annual	Forb/herb	Forb/herb	0	Y	N	N	N	N	N	N	N
202	FORB	California milkwort	Polygala californica	POCA2	POCA5	Polygala californica	Polygala californica Nutt.	California milkwort	Magnoliophyta	Magnoliopsida	Polygalales	Polygalaceae	Polygala	californica	0	0			29328	CA, OR	Dicot	Perennial	Subshrub, Shrub, Forb/herb	Forb/herb	-1	Y	N	N	N	Y	Y	N	N
114	FORB	Pink spineflower	Chorizanthe membranacea	CHME	CHME2	Chorizanthe membranacea	Chorizanthe membranacea Benth.	pink spineflower	Magnoliophyta	Magnoliopsida	Polygonales	Polygonaceae	Chorizanthe	membranacea	0	0			21017	CA, OR	Dicot	Annual	Forb/herb	Forb/herb	-1	Y	N	N	N	N	N	N	N
204	FORB	Willow smartweed	Polygonum lapathifolium	POLA	POLA4	Polygonum lapathifolium	Polygonum lapathifolium L.	curlytop knotweed	Magnoliophyta	Magnoliopsida	Polygonales	Polygonaceae	Polygonum	lapathifolium	0	0			20860	AK, AL, AR, AZ, CA, CO, CT, DE, FL, GA, IA, ID, IL, IN, KS, KY, LA, MA, MD, ME, MI, MN, MO, MS, MT, NC, ND, NE, NH, NJ, NM, NV, NY, OH, OK, OR, PA, RI, SC, SD, TN, TX, UT, VA, VT, WA, WI, WV, WY	Dicot	Annual	Forb/herb	Forb/herb	-1	Y	N	N	N	N	N	N	N
208	FORB	Sheep sorrel	Rumex acetosella	RUAC	RUAC3	Rumex acetosella	Rumex acetosella L.	common sheep sorrel	Magnoliophyta	Magnoliopsida	Polygonales	Polygonaceae	Rumex	acetosella	0	0			20934	AK, AL, AR, AZ, CA, CO, CT, DE, FL, GA, HI, IA, ID, IL, IN, KS, KY, LA, MA, MD, ME, MI, MN, MO, MS, MT, NC, ND, NE, NH, NJ, NM, NV, NY, OH, OK, OR, PA, RI, SC, SD, TN, TX, UT, VA, VT, WA, WI, WV, WY	Dicot	Perennial	Forb/herb	Forb/herb	-1	Y	N	N	N	N	N	N	N
209	FORB	Whorled dock	Rumex conglomeratus	RUCO	RUCO2	Rumex conglomeratus	Rumex conglomeratus Murr.	clustered dock	Magnoliophyta	Magnoliopsida	Polygonales	Polygonaceae	Rumex	conglomeratus	0	0			20936	AL, AR, AZ, CA, GA, HI, IL, IN, KY, LA, MO, MS, NC, NJ, NV, OH, OK, OR, PA, SC, TN, TX, VA, WA, WV	Dicot	Perennial	Forb/herb	Forb/herb	0	Y	N	N	N	N	N	N	N
210	FORB	Curled dock	Rumex crispus	RUCR	RUCR	Rumex crispus	Rumex crispus L.	curly dock	Magnoliophyta	Magnoliopsida	Polygonales	Polygonaceae	Rumex	crispus	0	0			20937	AK, AL, AR, AZ, CA, CO, CT, DE, FL, GA, HI, IA, ID, IL, IN, KS, KY, LA, MA, MD, ME, MI, MN, MO, MS, MT, NC, ND, NE, NH, NJ, NM, NV, NY, OH, OK, OR, PA, PR, RI, SC, SD, TN, TX, UT, VA, VT, WA, WI, WV, WY	Dicot	Perennial	Forb/herb	Forb/herb	-1	Y	N	N	N	N	N	N	N
392	FORB	Western dock	Rumex occidentalis	RUOC	RUAQ	Rumex aquaticus	Rumex aquaticus L.	western dock	Magnoliophyta	Magnoliopsida	Polygonales	Polygonaceae	Rumex	aquaticus	0	0			504904	AK, AZ, CA, CO, IA, ID, MA, ME, MI, MN, MT, ND, NJ, NM, NV, OR, SD, TX, UT, VT, WA, WY	Dicot	Perennial	Forb/herb	Forb/herb	-1	Y	N	N	N	N	N	N	N
37	FERN	Licorice fern	Polypodium glycyrrhiza	POGL2	POGL8	Polypodium glycyrrhiza	Polypodium glycyrrhiza D.C. Eat.	licorice fern	Pteridophyta	Filicopsida	Polypodiales	Polypodiaceae	Polypodium	glycyrrhiza	0	0			17234	AK, AZ, CA, ID, OR, WA	Fern	Perennial	Forb/herb	Forb/herb	-1	Y	N	N	N	N	N	N	N
38	FERN	Leather leaf fern	Polypodium scouleri	POSC	POSC4	Polypodium scouleri	Polypodium scouleri Hook. & Grev.	leathery polypody	Pteridophyta	Filicopsida	Polypodiales	Polypodiaceae	Polypodium	scouleri	0	0			17239	CA, OR, WA	Fern	Perennial	Forb/herb	Forb/herb	-1	Y	N	N	N	N	N	N	N
327	FORB	Heart leaved spring beauty	Claytonia cordifolia	CLCO	CLCO3	Claytonia cordifolia	Claytonia cordifolia S. Wats.	heartleaf springbeauty	Magnoliophyta	Magnoliopsida	Caryophyllales	Portulacaceae	Claytonia	cordifolia	0	0			20386	CA, ID, MT, OR, UT, WA	Dicot	Perennial	Forb/herb	Forb/herb	-1	Y	N	N	N	N	N	N	N
119	FORB	Miners lettuce	Claytonia perfoliata	CLPE	CLPE	Claytonia perfoliata	Claytonia perfoliata Donn ex Willd.	miner's lettuce	Magnoliophyta	Magnoliopsida	Caryophyllales	Portulacaceae	Claytonia	perfoliata	0	0			20395	AK, AZ, CA, CO, ID, MT, NH, NV, OR, SD, UT, WA, WY	Dicot	Annual, Perennial	Forb/herb	Forb/herb	-1	Y	N	N	N	N	N	N	N
120	FORB	Siberian miners lettuce	Claytonia sibirica	CLSI	CLSI2	Claytonia sibirica	Claytonia sibirica L.	Siberian springbeauty	Magnoliophyta	Magnoliopsida	Caryophyllales	Portulacaceae	Claytonia	sibirica	0	0			20401	AK, CA, ID, MA, MT, OR, WA	Dicot	Annual, Perennial	Forb/herb	Forb/herb	-1	Y	N	N	N	N	N	N	N
370	FORB	Small-leaved montia	Montia parvifolia	MOPA	MOPA2	Montia parvifolia	Montia parvifolia (Moc. ex DC.) Greene	littleleaf minerslettuce	Magnoliophyta	Magnoliopsida	Caryophyllales	Portulacaceae	Montia	parvifolia	0	0			20414	AK, CA, ID, MT, OR, WA	Dicot	Perennial	Forb/herb	Forb/herb	-1	Y	N	N	N	N	N	N	N
89	FORB	Scarlet pimpernel	Anagallis arvensis	ANAR	ANAR	Anagallis arvensis	Anagallis arvensis L.	scarlet pimpernel	Magnoliophyta	Magnoliopsida	Primulales	Primulaceae	Anagallis	arvensis	0	0			24043	AL, AR, AZ, CA, CO, CT, DE, FL, GA, HI, IA, ID, IL, IN, KS, KY, LA, MA, MD, ME, MI, MN, MO, MS, MT, NC, NE, NH, NJ, NM, NV, NY, OH, OK, OR, PA, PR, RI, SC, SD, TN, TX, UT, VA, VT, WA, WI, WV	Dicot	Annual, Biennial	Forb/herb	Forb/herb	-1	Y	N	N	N	N	N	N	N
363	FORB	Earth loosestrife	Lysimachia terrestris	LYTE	LYTE2	Lysimachia terrestris	Lysimachia terrestris (L.) B.S.P.	earth loosestrife	Magnoliophyta	Magnoliopsida	Primulales	Primulaceae	Lysimachia	terrestris	0	0			23985	CT, DE, GA, IA, ID, IL, IN, KY, MA, MD, ME, MI, MN, NC, NH, NJ, NY, OH, OK, OR, PA, RI, SC, TN, VA, VT, WA, WI, WV	Dicot	Perennial	Forb/herb	Forb/herb	0	Y	N	N	N	N	N	N	N
244	FORB	Star flower	Trientalis latifolia	TRLA	TRBO2	Trientalis borealis	Trientalis borealis Raf.	starflower	Magnoliophyta	Magnoliopsida	Primulales	Primulaceae	Trientalis	borealis	0	0			24053	CA, CT, DE, GA, ID, IL, IN, KY, MA, MD, ME, MI, MN, NC, NH, NJ, NY, OH, OR, PA, RI, TN, VA, VT, WA, WI, WV	Dicot	Perennial	Forb/herb	Forb/herb	-1	Y	N	N	N	N	N	N	N
30	FERN	Maidenhair fern	Adiantum pedatum	ADPE	ADPE	Adiantum pedatum	Adiantum pedatum L.	northern maidenhair	Pteridophyta	Filicopsida	Polypodiales	Pteridaceae	Adiantum	pedatum	0	0			17311	AL, AR, CT, DE, GA, IA, IL, IN, KS, KY, LA, MA, MD, ME, MI, MN, MO, MS, NC, NE, NH, NJ, NY, OH, OK, PA, RI, SC, SD, TN, VA, VT, WI, WV	Fern	Perennial	Forb/herb	Forb/herb	-1	Y	N	N	N	N	N	N	N
290	FERN	Cliff-brake fern	Aspidotis densa	ASDE	ASDE6	Aspidotis densa	Aspidotis densa (Brack.) Lellinger	Indian's dream	Pteridophyta	Filicopsida	Polypodiales	Pteridaceae	Aspidotis	densa	0	0			17332	CA, ID, MT, NV, OR, UT, WA, WY	Fern	Perennial	Forb/herb	Forb/herb	-1	Y	N	N	N	N	N	N	N
35	FERN	Golden back fern	Pityrogramma triangularis	PITR	PETR7	Pentagramma triangularis	Pentagramma triangularis (Kaulfuss) Yatskievych, Windham & Wollenweber	goldback fern	Pteridophyta	Filicopsida	Polypodiales	Pteridaceae	Pentagramma	triangularis	0	0			504236	AZ, CA, ID, NM, NV, OR, UT, WA	Fern	Perennial	Forb/herb	Forb/herb	-1	Y	N	N	N	N	N	N	N
324	FORB	Menzie's pipsissewa	Chimaphila menziesii	CHME2	CHME	Chimaphila menziesii	Chimaphila menziesii (R. Br. ex D. Don) Spreng.	little prince's pine	Magnoliophyta	Magnoliopsida	Ericales	Pyrolaceae	Chimaphila	menziesii	0	0			23768	CA, ID, MT, NV, OR, UT, WA	Dicot	Perennial	Subshrub, Shrub	Shrub	-1	N	N	N	N	Y	Y	N	N
115	FORB	Western princess pine	Chimaphila umbellata	CHUM	CHUM	Chimaphila umbellata	Chimaphila umbellata (L.) W. Bart.	pipsissewa	Magnoliophyta	Magnoliopsida	Ericales	Pyrolaceae	Chimaphila	umbellata	0	0			23769	AK, AZ, CA, CO, CT, DE, GA, IA, ID, IL, IN, MA, MD, ME, MI, MN, MT, NC, NH, NJ, NM, NV, NY, OH, OR, PA, RI, SD, UT, VA, VT, WA, WI, WV, WY	Dicot	Perennial	Subshrub, Shrub	Shrub	-1	N	N	N	N	Y	Y	N	N
383	FORB	Leafless wintergreen	Pyrola aphylla	PYAP	PYPI2	Pyrola picta	Pyrola picta Sm.	whiteveined wintergreen	Magnoliophyta	Magnoliopsida	Ericales	Pyrolaceae	Pyrola	picta	0	0			23761	AZ, CA, CO, ID, MT, NM, NV, OR, SD, UT, WA, WY	Dicot	Perennial	Subshrub, Shrub	Forb/herb	-1	Y	N	N	N	Y	Y	N	N
384	FORB	Pink wintergreen	Pyrola asarifolia	PYAS	PYAS	Pyrola asarifolia	Pyrola asarifolia Michx.	liverleaf wintergreen	Magnoliophyta	Magnoliopsida	Ericales	Pyrolaceae	Pyrola	asarifolia	0	0			23753	AK, CA, CO, IA, ID, IN, MA, ME, MI, MN, MT, ND, NH, NM, NV, NY, OH, OR, PA, RI, SD, UT, VT, WA, WI, WY	Dicot	Perennial	Subshrub, Shrub	Forb/herb	-1	Y	N	N	N	Y	Y	N	N
385	FORB	White veined wintergreen	Pyrola picta	PYPI	PYPI2	Pyrola picta	Pyrola picta Sm.	whiteveined wintergreen	Magnoliophyta	Magnoliopsida	Ericales	Pyrolaceae	Pyrola	picta	0	0			23761	AZ, CA, CO, ID, MT, NM, NV, OR, SD, UT, WA, WY	Dicot	Perennial	Subshrub, Shrub	Forb/herb	-1	Y	N	N	N	Y	Y	N	N
85	FORB	Baneberry	Actaea rubra	ACRU	ACRU2	Actaea rubra	Actaea rubra (Ait.) Willd.	red baneberry	Magnoliophyta	Magnoliopsida	Ranunculales	Ranunculaceae	Actaea	rubra	0	0			18723	AK, AZ, CA, CO, CT, IA, ID, IL, IN, KS, MA, ME, MI, MN, MT, ND, NE, NH, NJ, NM, NV, NY, OH, OR, PA, RI, SD, UT, VT, WA, WI, WY	Dicot	Perennial	Forb/herb	Forb/herb	-1	Y	N	N	N	N	N	N	N
91	FORB	Three leaf anemone	Anemone deltoidea	ANDE	ANDE3	Anemone deltoidea	Anemone deltoidea Hook.	Columbian windflower	Magnoliophyta	Magnoliopsida	Ranunculales	Ranunculaceae	Anemone	deltoidea	0	0			18439	CA, OR, WA	Dicot	Perennial	Forb/herb	Forb/herb	-1	Y	N	N	N	N	N	N	N
316	FORB	Western wood anemone	Anemone lyallii	ANLY	ANLY	Anemone lyallii	Anemone lyallii Britt.	Little Mountain thimbleweed	Magnoliophyta	Magnoliopsida	Ranunculales	Ranunculaceae	Anemone	lyallii	0	0			18443	CA, OR, WA	Dicot	Perennial	Forb/herb	Forb/herb	-1	Y	N	N	N	N	N	N	N
92	FORB	Northwestern columbine	Aquilegia formosa	AQFO	AQFO	Aquilegia formosa	Aquilegia formosa Fisch. ex DC.	western columbine	Magnoliophyta	Magnoliopsida	Ranunculales	Ranunculaceae	Aquilegia	formosa	0	0			18738	AK, CA, ID, MT, NV, OR, UT, WA, WY	Dicot	Perennial	Forb/herb	Forb/herb	-1	Y	N	N	N	N	N	N	N
122	FORB	Cut leaved goldthread	Coptis laciniata	COLA	COLA3	Coptis laciniata	Coptis laciniata Gray	Oregon goldthread	Magnoliophyta	Magnoliopsida	Ranunculales	Ranunculaceae	Coptis	laciniata	0	0			18765	CA, OR, WA	Dicot	Perennial	Forb/herb	Forb/herb	-1	Y	N	N	N	N	N	N	N
127	FORB	Delphinium sp.	Delphinium sp.	DESP	DELPH	Delphinium	Delphinium L.	larkspur	Magnoliophyta	Magnoliopsida	Ranunculales	Ranunculaceae	Delphinium		0	0			18457	AK, AL, AR, AZ, CA, CO, FL, GA, IA, ID, IL, IN, KS, KY, LA, MD, ME, MI, MN, MO, MS, MT, NC, ND, NE, NM, NV, OH, OK, OR, PA, SC, SD, TN, TX, UT, VA, VT, WA, WI, WV, WY	Dicot			Forb/herb	-1	Y	N	N	N	N	N	N	N
386	FORB	Banewort	Ranunculus flammula	RAFL	RAFL2	Ranunculus flammula	Ranunculus flammula L.	greater creeping spearwort	Magnoliophyta	Magnoliopsida	Ranunculales	Ranunculaceae	Ranunculus	flammula	0	0			18604	AK, AZ, CA, CO, CT, ID, MA, ME, MI, MN, MT, ND, NH, NJ, NM, NV, NY, OR, PA, RI, UT, VT, WA, WI, WV, WY	Dicot	Perennial	Forb/herb	Forb/herb	-1	Y	N	N	N	N	N	N	N
207	FORB	Western buttercup	Ranunculus occidentalis	RAOC	RAOC	Ranunculus occidentalis	Ranunculus occidentalis Nutt.	western buttercup	Magnoliophyta	Magnoliopsida	Ranunculales	Ranunculaceae	Ranunculus	occidentalis	0	0			18632	AK, CA, NV, OR, WA, WY	Dicot	Perennial	Forb/herb	Forb/herb	-1	Y	N	N	N	N	N	N	N
206	FORB	Ranunculus sp.	Ranunculus sp.	RASP	RANUN	Ranunculus	Ranunculus L.	buttercup	Magnoliophyta	Magnoliopsida	Ranunculales	Ranunculaceae	Ranunculus		0	0			18558	AK, AL, AR, AZ, CA, CO, CT, DE, FL, GA, HI, IA, ID, IL, IN, KS, KY, LA, MA, MD, ME, MI, MN, MO, MS, MT, NC, ND, NE, NH, NJ, NM, NV, NY, OH, OK, OR, PA, PR, RI, SC, SD, TN, TX, UT, VA, VT, WA, WI, WV, WY	Dicot			Forb/herb	-1	Y	N	N	N	N	N	N	N
387	FORB	Small-flowered buttercup	Ranunculus uncinatus	RAUN	RAUN	Ranunculus uncinatus	Ranunculus uncinatus D. Don ex G. Don	woodland buttercup	Magnoliophyta	Magnoliopsida	Ranunculales	Ranunculaceae	Ranunculus	uncinatus	0	0			18652	AK, AZ, CA, CO, ID, MT, NM, NV, OR, WA, WY	Dicot	Annual, Perennial	Forb/herb	Forb/herb	-1	Y	N	N	N	N	N	N	N
410	FORB	Western meadowrue	Thalictrum occidentale	THOC	THOC	Thalictrum occidentale	Thalictrum occidentale Gray	western meadow-rue	Magnoliophyta	Magnoliopsida	Ranunculales	Ranunculaceae	Thalictrum	occidentale	0	0			18676	AK, CA, ID, MT, NV, OR, WA, WY	Dicot	Perennial	Forb/herb	Forb/herb	-1	Y	N	N	N	N	N	N	N
50	SHRUB	Coast whitethorn	Ceanothus incanus	CEIC	CEIN	Ceanothus incanus	Ceanothus incanus Torr. & Gray	coast whitethorn	Magnoliophyta	Magnoliopsida	Rhamnales	Rhamnaceae	Ceanothus	incanus	0	0			28478	CA	Dicot	Perennial	Shrub	Shrub	-1	N	N	N	N	Y	N	N	N
51	SHRUB	Deer brush	Ceanothus integerrimus	CEIN	CEIN3	Ceanothus integerrimus	Ceanothus integerrimus Hook. & Arn.	deerbrush	Magnoliophyta	Magnoliopsida	Rhamnales	Rhamnaceae	Ceanothus	integerrimus	0	0			28479	AZ, CA, NM, OR, WA	Dicot	Perennial	Shrub	Shrub	-1	N	N	N	N	Y	N	N	N
295	SHRUB	Squawcarpet ceanothus	Ceanothus prostratus	CEPR	CEPR	Ceanothus prostratus	Ceanothus prostratus Benth.	prostrate ceanothus	Magnoliophyta	Magnoliopsida	Rhamnales	Rhamnaceae	Ceanothus	prostratus	0	0			28499	CA, ID, NV, OR, WA	Dicot	Perennial	Vine, Subshrub, Shrub	Shrub	-1	N	N	N	N	Y	Y	N	Y
52	SHRUB	Blue blossom ceanothus	Ceanothus thyrsiflorus	CETH	CETH	Ceanothus thyrsiflorus	Ceanothus thyrsiflorus Eschsch.	blueblossom	Magnoliophyta	Magnoliopsida	Rhamnales	Rhamnaceae	Ceanothus	thyrsiflorus	0	0			28513	CA, OR	Dicot	Perennial	Tree, Shrub	Shrub	-1	N	N	N	N	Y	N	Y	N
53	SHRUB	Snow brush	Ceanothus velutinus	CEVE	CEVE	Ceanothus velutinus	Ceanothus velutinus Dougl. ex Hook.	snowbrush ceanothus	Magnoliophyta	Magnoliopsida	Rhamnales	Rhamnaceae	Ceanothus	velutinus	0	0			28517	CA, CO, ID, MT, NV, OR, SD, UT, WA, WY	Dicot	Perennial	Tree, Shrub	Shrub	-1	N	N	N	N	Y	N	Y	N
67	SHRUB	Coffeeberry	Rhamnus californica	RHCA	FRCA12	Frangula californica	Frangula californica (Eschsch.) Gray	California buckthorn	Magnoliophyta	Magnoliopsida	Rhamnales	Rhamnaceae	Frangula	californica	0	0			506985	AZ, CA, HI, NM, NV, OR	Dicot	Perennial	Tree, Shrub	Shrub	-1	N	N	N	N	Y	N	Y	N
70	SHRUB	Cascara	Rhamnus purshiana	RHPU	FRPU7	Frangula purshiana	Frangula purshiana (DC.) Cooper	Pursh's buckthorn	Magnoliophyta	Magnoliopsida	Rhamnales	Rhamnaceae	Frangula	purshiana	0	0				CA, ID, MT, OR, WA	Dicot	Perennial	Shrub, Tree	Shrub	-1	N	N	N	N	Y	N	Y	N
44	SHRUB	Chamise	Adenostoma fasciculatum	ADFA	ADFA	Adenostoma fasciculatum	Adenostoma fasciculatum Hook. & Arn.	chamise	Magnoliophyta	Magnoliopsida	Rosales	Rosaceae	Adenostoma	fasciculatum	0	0			25090	CA, NV	Dicot	Perennial	Shrub	Shrub	-1	N	N	N	N	Y	N	N	N
292	SHRUB	Pacific service-berry	Amelanchier alnifolia	AMAL	AMAL2	Amelanchier alnifolia	Amelanchier alnifolia (Nutt.) Nutt. ex M. Roemer	Saskatoon serviceberry	Magnoliophyta	Magnoliopsida	Rosales	Rosaceae	Amelanchier	alnifolia	0	0			25109	AK, CA, CO, IA, ID, MN, MT, ND, NE, NV, OR, SD, UT, WA, WY	Dicot	Perennial	Tree, Shrub	Shrub	-1	N	N	N	N	Y	N	Y	N
297	SHRUB	Common hawthorn	Crataegus monogyna	CRMO	CRMO3	Crataegus monogyna	Crataegus monogyna Jacq.	oneseed hawthorn	Magnoliophyta	Magnoliopsida	Rosales	Rosaceae	Crataegus	monogyna	0	0			24586	AR, CT, DE, IL, MA, ME, MI, MT, NH, NJ, NY, OH, OR, PA, RI, TN, UT, VT, WA, WI, WV	Dicot	Perennial	Tree, Shrub	Shrub	-1	N	N	N	N	Y	N	Y	N
343	FORB	Beach strawberry	Fragaria chiloensis	FRCH	FRCH	Fragaria chiloensis	Fragaria chiloensis (L.) P. Mill.	beach strawberry	Magnoliophyta	Magnoliopsida	Rosales	Rosaceae	Fragaria	chiloensis	1	0			24625	AK, CA, HI, NY, OH, OR, WA	Dicot	Perennial	Forb/herb	Forb/herb	-1	Y	N	N	N	N	N	N	N
142	FORB	Strawberry	Fragaria vesca	FRVE	FRVE	Fragaria vesca	Fragaria vesca L.	woodland strawberry	Magnoliophyta	Magnoliopsida	Rosales	Rosaceae	Fragaria	vesca	1	0			24634	AZ, CA, CO, CT, HI, IA, ID, IL, IN, KY, MA, MD, ME, MI, MN, MO, MT, NC, ND, NE, NH, NJ, NM, NY, OH, OR, PA, RI, SD, TN, TX, UT, VA, VT, WA, WI, WV, WY	Dicot	Perennial	Forb/herb	Forb/herb	-1	Y	N	N	N	N	N	N	N
344	FORB	Wild strawberry	Fragaria virginiana	FRVI	FRVI	Fragaria virginiana	Fragaria virginiana Duchesne	Virginia strawberry	Magnoliophyta	Magnoliopsida	Rosales	Rosaceae	Fragaria	virginiana	1	0			24639	AK, AL, AR, AZ, CA, CO, CT, DE, FL, GA, IA, ID, IL, IN, KS, KY, LA, MA, MD, ME, MI, MN, MO, MS, MT, NC, ND, NE, NH, NJ, NM, NV, NY, OH, OK, OR, PA, RI, SC, SD, TN, TX, UT, VA, VT, WA, WI, WV, WY	Dicot	Perennial	Forb/herb	Forb/herb	-1	Y	N	N	N	N	N	N	N
10	TREE	Toyon	Heteromeles arbutifolia	HEAR	HEAR5	Heteromeles arbutifolia	Heteromeles arbutifolia (Lindl.) M. Roemer	toyon	Magnoliophyta	Magnoliopsida	Rosales	Rosaceae	Heteromeles	arbutifolia	0	0			25174	CA, HI	Dicot	Perennial	Tree, Shrub	Shrub	-1	N	N	N	N	Y	N	Y	N
61	SHRUB	Oceanspray	Holodiscus discolor	HODI	HODI	Holodiscus discolor	Holodiscus discolor (Pursh) Maxim.	oceanspray	Magnoliophyta	Magnoliopsida	Rosales	Rosaceae	Holodiscus	discolor	0	0			25177	AZ, CA, ID, MT, NV, OR, UT, WA	Dicot	Perennial	Shrub	Shrub	-1	N	N	N	N	Y	N	N	N
284	TREE	Pacific crabapple	Malus fusca	MAFU	MAFU	Malus fusca	Malus fusca (Raf.) Schneid.	Oregon crabapple	Magnoliophyta	Magnoliopsida	Rosales	Rosaceae	Malus	fusca	0	0			25258	AK, CA, OR, WA	Dicot	Perennial	Tree, Shrub	Shrub	-1	N	N	N	N	Y	N	Y	N
63	SHRUB	Indian plum	Oemleria cerasiformis	OECE	OECE	Oemleria cerasiformis	Oemleria cerasiformis (Torr. & Gray ex Hook. & Arn.) Landon	Indian plum	Magnoliophyta	Magnoliopsida	Rosales	Rosaceae	Oemleria	cerasiformis	0	0			25268	CA, OR, WA	Dicot	Perennial	Tree, Shrub	Shrub	-1	N	N	N	N	Y	N	Y	N
303	SHRUB	Pacific ninebark	Physocarpus capitatus	PHCA	PHCA11	Physocarpus capitatus	Physocarpus capitatus (Pursh) Kuntze	Pacific ninebark	Magnoliophyta	Magnoliopsida	Rosales	Rosaceae	Physocarpus	capitatus	0	0			25279	AK, CA, ID, OR, WA	Dicot	Perennial	Shrub	Shrub	-1	N	N	N	N	Y	N	N	N
380	FORB	Silverweed cinquefoil	Potentilla anserina	POAN	ARAN7	Argentina anserina	Argentina anserina (L.) Rydb.	silverweed cinquefoil	Magnoliophyta	Magnoliopsida	Rosales	Rosaceae	Argentina	anserina	0	0			184598	AK, AZ, CA, CO, CT, IA, ID, IL, IN, MA, ME, MI, MN, MT, ND, NE, NH, NJ, NM, NV, NY, OH, OR, PA, RI, SD, TN, UT, VT, WA, WI, WY	Dicot	Perennial	Forb/herb	Forb/herb	-1	Y	N	N	N	N	N	N	N
203	FORB	Sticky cinquefoil	Potentilla glandulosa	POGL	POGL9	Potentilla glandulosa	Potentilla glandulosa Lindl.	sticky cinquefoil	Magnoliophyta	Magnoliopsida	Rosales	Rosaceae	Potentilla	glandulosa	0	0			24713	AZ, CA, CO, ID, MT, NM, NV, OR, SD, UT, WA, WY	Dicot	Perennial	Subshrub, Forb/herb	Forb/herb	-1	Y	N	N	N	N	Y	N	N
381	FORB	Marsh cinquefoil	Potentilla palustris	POPA	COPA28	Comarum palustre	Comarum palustre L.	purple marshlocks	Magnoliophyta	Magnoliopsida	Rosales	Rosaceae	Comarum	palustre	0	0			501615	AK, CA, CO, CT, IA, ID, IL, IN, MA, ME, MI, MN, MT, ND, NH, NJ, NY, OH, OR, PA, UT, VT, WA, WI, WY	Dicot	Perennial	Forb/herb	Forb/herb	-1	Y	N	N	N	N	N	N	N
17	TREE	Bitter cherry	Prunus emarginata	PREM	PREM	Prunus emarginata	Prunus emarginata (Dougl. ex Hook.) D. Dietr.	bitter cherry	Magnoliophyta	Magnoliopsida	Rosales	Rosaceae	Prunus	emarginata	0	0				AZ, CA, ID, MT, NM, NV, OR, UT, WA, WY	Dicot	Perennial	Shrub, Tree	Shrub	-1	N	N	N	N	Y	N	Y	N
65	SHRUB	Klamath plum	Prunus subcordata	PRSU	PRSU2	Prunus subcordata	Prunus subcordata Benth.	Klamath plum	Magnoliophyta	Magnoliopsida	Rosales	Rosaceae	Prunus	subcordata	0	0			24803	CA, OR	Dicot	Perennial	Tree, Shrub	Shrub	-1	N	N	N	N	Y	N	Y	N
18	TREE	Choke cherry	Prunus virginiana	PRVI	PRVI	Prunus virginiana	Prunus virginiana L.	chokecherry	Magnoliophyta	Magnoliopsida	Rosales	Rosaceae	Prunus	virginiana	0	0			24806	AK, AR, AZ, CA, CO, CT, DE, GA, IA, ID, IL, IN, KS, KY, MA, MD, ME, MI, MN, MO, MT, NC, ND, NE, NH, NJ, NM, NV, NY, OH, OK, OR, PA, RI, SD, TN, TX, UT, VA, VT, WA, WI, WV, WY	Dicot	Perennial	Tree, Shrub	Shrub	-1	N	N	N	N	Y	N	Y	N
73	SHRUB	Woodland rose	Rosa gymnocarpa	ROGY	ROGY	Rosa gymnocarpa	Rosa gymnocarpa Nutt.	dwarf rose	Magnoliophyta	Magnoliopsida	Rosales	Rosaceae	Rosa	gymnocarpa	0	0			24828	CA, ID, MT, OR, WA	Dicot	Perennial	Subshrub, Shrub	Shrub	-1	N	N	N	N	Y	Y	N	N
74	SHRUB	Nootka rose	Rosa nutkana	RONU	RONU	Rosa nutkana	Rosa nutkana K. Presl	Nootka rose	Magnoliophyta	Magnoliopsida	Rosales	Rosaceae	Rosa	nutkana	0	0			24835	AK, CA, CO, ID, MT, NV, OR, UT, WA, WY	Dicot	Perennial	Shrub	Shrub	-1	N	N	N	N	Y	N	N	N
75	SHRUB	Himalayon blackberry	Rubus discolor	RUDI	RUDI2	Rubus discolor	Rubus discolor Weihe & Nees	Himalayan blackberry	Magnoliophyta	Magnoliopsida	Rosales	Rosaceae	Rubus	discolor	0	0			24852	AL, AR, AZ, CA, DE, HI, ID, IL, KY, MA, MO, NJ, NM, NV, OH, OR, PA, TN, UT, VA, WA	Dicot	Perennial	Shrub	Shrub	-1	N	N	N	N	Y	N	N	N
309	SHRUB	Evergreen blackberry	Rubus laciniatus	RULA	RULA	Rubus laciniatus	Rubus laciniatus Willd.	cutleaf blackberry	Magnoliophyta	Magnoliopsida	Rosales	Rosaceae	Rubus	laciniatus	0	0			24853	CA, CO, CT, DE, ID, IL, IN, MA, MD, MI, MO, MT, NC, NJ, NY, OH, OR, PA, RI, SC, TN, VA, VT, WA, WV, WY	Dicot	Perennial	Vine, Subshrub, Shrub	Shrub	-1	N	N	N	N	Y	Y	N	Y
76	SHRUB	Raspberry (blackcap)	Rubus leucodermis	RULE	RULE	Rubus leucodermis	Rubus leucodermis Dougl. ex Torr. & Gray	whitebark raspberry	Magnoliophyta	Magnoliopsida	Rosales	Rosaceae	Rubus	leucodermis	0	0			24968	AK, AZ, CA, ID, MT, NM, NV, OR, UT, WA	Dicot	Perennial	Vine, Shrub	Shrub	-1	N	N	N	N	Y	N	N	Y
310	SHRUB	Snow dewberry	Rubus nivalis	RUNI	RUNI2	Rubus nivalis	Rubus nivalis Dougl. ex Hook.	snow raspberry	Magnoliophyta	Magnoliopsida	Rosales	Rosaceae	Rubus	nivalis	0	0			24992	CA, ID, OR, WA	Dicot	Perennial	Subshrub, Shrub, Forb/herb	Shrub	-1	Y	N	N	N	Y	Y	N	N
77	SHRUB	Thimbleberry	Rubus parviflorus	RUPA	RUPA	Rubus parviflorus	Rubus parviflorus Nutt.	thimbleberry	Magnoliophyta	Magnoliopsida	Rosales	Rosaceae	Rubus	parviflorus	1	0			25007	AK, AZ, CA, CO, IA, ID, IL, MA, MI, MN, MT, NM, NV, OR, SD, UT, WA, WI, WY	Dicot	Perennial	Shrub	Shrub	-1	N	N	N	N	Y	N	N	N
78	SHRUB	Salmonberry	Rubus spectabilis	RUSP	RUSP	Rubus spectabilis	Rubus spectabilis Pursh	salmonberry	Magnoliophyta	Magnoliopsida	Rosales	Rosaceae	Rubus	spectabilis	1	0			25051	AK, CA, ID, OR, WA	Dicot	Perennial	Vine, Shrub	Shrub	-1	N	N	N	N	Y	N	N	Y
79	SHRUB	Blackberry (trailing)	Rubus ursinus	RUUR	RUUR	Rubus ursinus	Rubus ursinus Cham. & Schlecht.	California blackberry	Magnoliophyta	Magnoliopsida	Rosales	Rosaceae	Rubus	ursinus	1	0			25073	CA, ID, MT, OR, WA	Dicot	Perennial	Shrub	Shrub	-1	N	N	N	N	Y	N	N	N
311	SHRUB	Douglas spirea	Spirea douglasii	SPDO	SPDO	Spiraea douglasii	Spiraea douglasii Hook.	rose spirea	Magnoliophyta	Magnoliopsida	Rosales	Rosaceae	Spiraea	douglasii	0	0			25334	AK, CA, CO, ID, MO, MT, OR, TN, WA	Dicot	Perennial	Shrub	Shrub	-1	N	N	N	N	Y	N	N	N
143	FORB	Catchweed bedstraw	Galium aparine	GAAP	GAAP2	Galium aparine	Galium aparine L.	stickywilly	Magnoliophyta	Magnoliopsida	Rubiales	Rubiaceae	Galium	aparine	0	0			34797	AK, AL, AR, AZ, CA, CO, CT, DE, FL, GA, IA, ID, IL, IN, KS, KY, LA, MA, MD, ME, MI, MN, MO, MS, MT, NC, ND, NE, NH, NJ, NM, NV, NY, OH, OK, OR, PA, RI, SC, SD, TN, TX, UT, VA, VT, WA, WI, WV, WY	Dicot	Annual	Vine, Forb/herb	Forb/herb	-1	Y	N	N	N	N	N	N	Y
144	FORB	Galium sp.	Galium sp.	GASP	GALIU	Galium	Galium L.	bedstraw	Magnoliophyta	Magnoliopsida	Rubiales	Rubiaceae	Galium		0	0			34796	AK, AL, AR, AZ, CA, CO, CT, DE, FL, GA, HI, IA, ID, IL, IN, KS, KY, LA, MA, MD, ME, MI, MN, MO, MS, MT, NC, ND, NE, NH, NJ, NM, NV, NY, OH, OK, OR, PA, RI, SC, SD, TN, TX, UT, VA, VT, WA, WI, WV, WY	Dicot			Forb/herb	-1	Y	N	N	N	N	N	N	N
345	FORB	Sweet scented bedstraw	Galium triflorum	GATR	GATR3	Galium triflorum	Galium triflorum Michx.	fragrant bedstraw	Magnoliophyta	Magnoliopsida	Rubiales	Rubiaceae	Galium	triflorum	0	0			34933	AK, AL, AR, AZ, CA, CO, CT, DE, FL, GA, IA, ID, IL, IN, KS, KY, LA, MA, MD, ME, MI, MN, MO, MS, MT, NC, ND, NE, NH, NJ, NM, NV, NY, OH, OK, OR, PA, RI, SC, SD, TN, TX, UT, VA, VT, WA, WI, WV, WY	Dicot	Perennial	Forb/herb	Forb/herb	-1	Y	N	N	N	N	N	N	N
23	TREE	Salix sp.	Salix sp.	SASP	SALIX	Salix	Salix L.	willow	Magnoliophyta	Magnoliopsida	Salicales	Salicaceae	Salix		0	0				AK, AL, AR, AZ, CA, CO, CT, DE, FL, GA, IA, ID, IL, IN, KS, KY, LA, MA, MD, ME, MI, MN, MO, MS, MT, NC, ND, NE, NH, NJ, NM, NV, NY, OH, OK, OR, PA, PR, RI, SC, SD, TN, TX, UT, VA, VI, VT, WA, WI, WV, WY	Dicot			Shrub	-1	N	N	N	N	Y	N	N	N
336	FORB	Cobra lily	Darlingtonia californica	DACA2	DACA5	Darlingtonia californica	Darlingtonia californica Torr.	California pitcherplant	Magnoliophyta	Magnoliopsida	Nepenthales	Sarraceniaceae	Darlingtonia	californica	0	0			22004	CA, OR, WA	Dicot	Perennial	Subshrub, Forb/herb	Forb/herb	-1	Y	N	N	N	N	Y	N	N
100	FORB	Coast boykinia	Boykinia occidentalis	BOOC	BOOC2	Boykinia occidentalis	Boykinia occidentalis Torr. & Gray	coastal brookfoam	Magnoliophyta	Magnoliopsida	Rosales	Saxifragaceae	Boykinia	occidentalis	0	0			501037	CA, OR, WA	Dicot	Perennial	Forb/herb	Forb/herb	-1	Y	N	N	N	N	N	N	N
323	FORB	Ground ivy-leaved water-carpet	Chrysosplenium glechomaefolium	CHGL	CHGL5	Chrysosplenium glechomifolium	Chrysosplenium glechomifolium Nutt.	Pacific golden saxifrage	Magnoliophyta	Magnoliopsida	Rosales	Saxifragaceae	Chrysosplenium	glechomifolium	0	0			24192	CA, OR, WA	Dicot	Perennial	Forb/herb	Forb/herb	-1	Y	N	N	N	N	N	N	N
152	FORB	Small flower alumroot	Heuchera micrantha	HEMI	HEMI7	Heuchera micrantha	Heuchera micrantha Dougl. ex Lindl.	crevice alumroot	Magnoliophyta	Magnoliopsida	Rosales	Saxifragaceae	Heuchera	micrantha	0	0			24361	CA, ID, OR, WA	Dicot	Perennial	Forb/herb	Forb/herb	-1	Y	N	N	N	N	N	N	N
165	FORB	Woodland star	Lithophragma affine	LIAF	LIAF	Lithophragma affine	Lithophragma affine Gray	San Francisco woodland-star	Magnoliophyta	Magnoliopsida	Rosales	Saxifragaceae	Lithophragma	affine	0	0			24389	CA, OR	Dicot	Perennial	Forb/herb	Forb/herb	0	Y	N	N	N	N	N	N	N
169	FORB	Small flowered woodland star	Lithophragma parviflorum	LIPA	LIPA5	Lithophragma parviflorum	Lithophragma parviflorum (Hook.) Nutt. ex Torr. & Gray	smallflower woodland-star	Magnoliophyta	Magnoliopsida	Rosales	Saxifragaceae	Lithophragma	parviflorum	0	0			24398	CA, CO, ID, MT, NE, NV, OR, SD, UT, WA, WY	Dicot	Perennial	Forb/herb	Forb/herb	-1	Y	N	N	N	N	N	N	N
183	FORB	Brewer's mitrewort	Mitella breweri	MIBR	MIBR6	Mitella breweri	Mitella breweri Gray	Brewer's miterwort	Magnoliophyta	Magnoliopsida	Rosales	Saxifragaceae	Mitella	breweri	0	0			24405	CA, ID, MT, NV, OR, WA	Dicot	Perennial	Forb/herb	Forb/herb	-1	Y	N	N	N	N	N	N	N
184	FORB	Leaf stem mitrewort	Mitella caulescens	MICA	MICA5	Mitella caulescens	Mitella caulescens Nutt.	slightstemmed miterwort	Magnoliophyta	Magnoliopsida	Rosales	Saxifragaceae	Mitella	caulescens	0	0			24406	CA, ID, MT, OR, WA	Dicot	Perennial	Forb/herb	Forb/herb	-1	Y	N	N	N	N	N	N	N
369	FORB	Marshall's saxifrage	Micranthes marshallii	MIMA	SAMA5	Saxifraga marshallii	Saxifraga marshallii Greene	Marshall's saxifrage	Magnoliophyta	Magnoliopsida	Rosales	Saxifragaceae	Saxifraga	marshallii	0	0			24282	CA, OR	Dicot	Perennial	Forb/herb	Forb/herb	0	Y	N	N	N	N	N	N	N
188	FORB	Common mitrewort	Mitella ovalis	MIOV	MIOV	Mitella ovalis	Mitella ovalis Greene	coastal miterwort	Magnoliophyta	Magnoliopsida	Rosales	Saxifragaceae	Mitella	ovalis	0	0			24411	CA, OR, WA	Dicot	Perennial	Forb/herb	Forb/herb	-1	Y	N	N	N	N	N	N	N
394	FORB	Wood saxifrage	Saxifraga mertensiana	SAME	SAME7	Saxifraga mertensiana	Saxifraga mertensiana Bong.	wood saxifrage	Magnoliophyta	Magnoliopsida	Rosales	Saxifragaceae	Saxifraga	mertensiana	0	0			24283	AK, CA, ID, MT, OR, WA	Dicot	Perennial	Forb/herb	Forb/herb	-1	Y	N	N	N	N	N	N	N
395	FORB	Western saxifrage	Saxifraga occidentalis	SAOC	SAOC4	Saxifraga occidentalis	Saxifraga occidentalis S. Wats.	Alberta saxifrage	Magnoliophyta	Magnoliopsida	Rosales	Saxifragaceae	Saxifraga	occidentalis	0	0			24289	AK, CO, ID, MT, NM, NV, OR, SD, WA, WY	Dicot	Perennial	Forb/herb	Forb/herb	-1	Y	N	N	N	N	N	N	N
238	FORB	Fringe cups	Tellima grandiflora	TEGR	TEGR2	Tellima grandiflora	Tellima grandiflora (Pursh) Dougl. ex Lindl.	bigflower tellima	Magnoliophyta	Magnoliopsida	Rosales	Saxifragaceae	Tellima	grandiflora	0	0			24527	AK, CA, ID, MT, OR, WA	Dicot	Perennial	Forb/herb	Forb/herb	-1	Y	N	N	N	N	N	N	N
239	FORB	Foam flower	Tiarella trifoliate	TITR	TITR	Tiarella trifoliata	Tiarella trifoliata L.	threeleaf foamflower	Magnoliophyta	Magnoliopsida	Rosales	Saxifragaceae	Tiarella	trifoliata	0	0			24531	AK, CA, ID, MT, OR, WA	Dicot	Perennial	Forb/herb	Forb/herb	-1	Y	N	N	N	N	N	N	N
241	FORB	Piggyback plant	Tolmiea menziesii	TOME	TOME	Tolmiea menziesii	Tolmiea menziesii (Pursh) Torr. & Gray	youth on age	Magnoliophyta	Magnoliopsida	Rosales	Saxifragaceae	Tolmiea	menziesii	0	0			24533	AK, CA, OR, WA	Dicot	Perennial	Forb/herb	Forb/herb	-1	Y	N	N	N	N	N	N	N
104	FORB	Common red paintbrush	Castilleja miniata	CAMI	CAMI12	Castilleja miniata	Castilleja miniata Dougl. ex Hook.	giant red Indian paintbrush	Magnoliophyta	Magnoliopsida	Scrophulariales	Scrophulariaceae	Castilleja	miniata	0	0			33069	AK, AZ, CA, CO, ID, MT, ND, NM, NV, OR, UT, WA, WY	Dicot	Perennial	Subshrub, Shrub, Forb/herb	Forb/herb	-1	Y	N	N	N	Y	Y	N	N
130	FORB	Foxglove	Digitalis purpurea	DIPU	DIPU	Digitalis purpurea	Digitalis purpurea L.	purple foxglove	Magnoliophyta	Magnoliopsida	Scrophulariales	Scrophulariaceae	Digitalis	purpurea	0	0			33585	AK, CA, CO, CT, ID, MA, MD, ME, MI, MT, NH, NJ, NY, OH, OR, PA, UT, VT, WA, WI, WV	Dicot	Biennial	Forb/herb	Forb/herb	-1	Y	N	N	N	N	N	N	N
368	FORB	Chickweed monkey flower	Mimulus alsinoides	MIAL	MIAL3	Mimulus alsinoides	Mimulus alsinoides Dougl. ex Benth.	wingstem monkeyflower	Magnoliophyta	Magnoliopsida	Scrophulariales	Scrophulariaceae	Mimulus	alsinoides	0	0			33282	CA, ID, OR, WA	Dicot	Annual	Forb/herb	Forb/herb	-1	Y	N	N	N	N	N	N	N
182	FORB	Bush monkey flower	Mimulus aurantiacus	MIAU	DIAU	Diplacus aurantiacus	Diplacus aurantiacus (W. Curtis) Jepson	orange bush monkeyflower	Magnoliophyta	Magnoliopsida	Scrophulariales	Scrophulariaceae	Diplacus	aurantiacus	0	0			502080	CA, OR	Dicot	Perennial	Subshrub, Shrub	Shrub	-1	N	N	N	N	Y	Y	N	N
185	FORB	Yellow monkey flower	Mimulus guttatus	MIGU	MIGU	Mimulus guttatus	Mimulus guttatus DC.	seep monkeyflower	Magnoliophyta	Magnoliopsida	Scrophulariales	Scrophulariaceae	Mimulus	guttatus	0	0			33236	AK, AZ, CA, CO, CT, DE, ID, MI, MT, ND, NE, NM, NV, NY, OR, PA, SD, UT, WA, WY	Dicot	Annual, Perennial	Forb/herb	Forb/herb	-1	Y	N	N	N	N	N	N	N
196	FORB	Owl clover	Orthocarpus imbricatus	ORIM	ORIM	Orthocarpus imbricatus	Orthocarpus imbricatus Torr. ex S. Wats.	mountain owl's-clover	Magnoliophyta	Magnoliopsida	Scrophulariales	Scrophulariaceae	Orthocarpus	imbricatus	0	0			33449	CA, OR, WA	Dicot	Annual	Forb/herb	Forb/herb	-1	Y	N	N	N	N	N	N	N
377	FORB	Yellow parentucellia	Parentucellia viscosa	PAVI	PAVI3	Parentucellia viscosa	Parentucellia viscosa (L.) Caruel	yellow glandweed	Magnoliophyta	Magnoliopsida	Scrophulariales	Scrophulariaceae	Parentucellia	viscosa	0	0			33664	AR, CA, HI, LA, MS, OR, TX, WA	Dicot	Annual	Forb/herb	Forb/herb	-1	Y	N	N	N	N	N	N	N
214	FORB	Figwort	Scrophularia californica	SCCA	SCCA2	Scrophularia californica	Scrophularia californica Cham. & Schlecht.	California figwort	Magnoliophyta	Magnoliopsida	Scrophulariales	Scrophulariaceae	Scrophularia	californica	0	0			34032	CA	Dicot	Perennial	Forb/herb	Forb/herb	0	Y	N	N	N	N	N	N	N
236	FORB	Snow queen	Synthyris reniformis	SYRE	SYRE	Synthyris reniformis	Synthyris reniformis (Dougl. ex Benth.) Benth.	snowqueen	Magnoliophyta	Magnoliopsida	Scrophulariales	Scrophulariaceae	Synthyris	reniformis	0	0			34063	CA, OR, WA	Dicot	Perennial	Forb/herb	Forb/herb	-1	Y	N	N	N	N	N	N	N
255	FORB	American brooklime	Veronica americana	VEAM	VEAM2	Veronica americana	Veronica americana Schwein. ex Benth.	American speedwell	Magnoliophyta	Magnoliopsida	Scrophulariales	Scrophulariaceae	Veronica	americana	0	0			33399	AK, AR, AZ, CA, CO, CT, DE, IA, ID, IL, IN, KS, KY, MA, MD, ME, MI, MN, MO, MT, NC, ND, NE, NH, NJ, NM, NV, NY, OH, OK, OR, PA, RI, SC, SD, TN, TX, UT, VA, VT, WA, WI, WV, WY	Dicot	Perennial	Forb/herb	Forb/herb	-1	Y	N	N	N	N	N	N	N
413	FORB	Marsh speedwell	Veronica scutellata	VESC	VESC2	Veronica scutellata	Veronica scutellata L.	skullcap speedwell	Magnoliophyta	Magnoliopsida	Scrophulariales	Scrophulariaceae	Veronica	scutellata	0	0			33422	AK, CA, CO, CT, IA, ID, IL, IN, LA, MA, MD, ME, MI, MN, MT, NC, ND, NH, NJ, NV, NY, OH, OR, PA, RI, TN, VA, VT, WA, WI, WV, WY	Dicot	Perennial	Forb/herb	Forb/herb	-1	Y	N	N	N	N	N	N	N
258	FORB	Common mullein	Verbascum thapsus	VETH	VETH	Verbascum thapsus	Verbascum thapsus L.	common mullein	Magnoliophyta	Magnoliopsida	Scrophulariales	Scrophulariaceae	Verbascum	thapsus	0	0			33394	AK, AL, AR, AZ, CA, CO, CT, DE, FL, GA, HI, IA, ID, IL, IN, KS, KY, LA, MA, MD, ME, MI, MN, MO, MS, MT, NC, ND, NE, NH, NJ, NM, NV, NY, OH, OK, OR, PA, RI, SC, SD, TN, TX, UT, VA, VT, WA, WI, WV, WY	Dicot	Biennial	Forb/herb	Forb/herb	-1	Y	N	N	N	N	N	N	N
400	FORB	Black nightshade	Solanum americanum	SOAM	SOAM	Solanum americanum	Solanum americanum P. Mill.	American black nightshade	Magnoliophyta	Magnoliopsida	Solanales	Solanaceae	Solanum	americanum	0	0			565523	AL, AZ, CA, FL, GA, HI, LA, MS, NM, NV, OR, PR, TX, VI, WA	Dicot	Annual, Perennial	Subshrub, Shrub	Forb/herb	-1	N	N	N	N	Y	Y	N	N
401	FORB	Bittersweet nightshade	Solanum dulcamara	SODU	SODU	Solanum dulcamara	Solanum dulcamara L.	climbing nightshade	Magnoliophyta	Magnoliopsida	Solanales	Solanaceae	Solanum	dulcamara	0	0			30414	CA, CO, CT, DE, FL, GA, IA, ID, IL, IN, KS, KY, MA, MD, ME, MI, MN, MO, MT, NC, ND, NE, NH, NJ, NV, NY, OH, OR, PA, RI, SD, TN, UT, VA, VT, WA, WI, WV, WY	Dicot	Perennial	Subshrub, Forb/herb	Forb/herb	-1	Y	N	N	N	N	Y	N	N
403	FORB	European bur-reed	Sparganium emersum	SPEM2	SPAN2	Sparganium angustifolium	Sparganium angustifolium Michx.	narrowleaf bur-reed	Magnoliophyta	Liliopsida	Typhales	Sparganiaceae	Sparganium	angustifolium	0	0			42318	AK, AZ, CA, CO, CT, ID, IL, IN, MA, ME, MI, MN, MT, NH, NJ, NM, NV, NY, OR, PA, SD, UT, VA, VT, WA, WI, WV, WY	Monocot	Perennial	Forb/herb	Forb/herb	-1	Y	N	N	N	N	N	N	N
25	TREE	Pacific yew	Taxus brevifolia	TABR	TABR2	Taxus brevifolia	Taxus brevifolia Nutt.	Pacific yew	Coniferophyta	Pinopsida	Taxales	Taxaceae	Taxus	brevifolia	0	0				AK, CA, ID, MT, NV, OR, WA	Gymnosperm	Perennial	Tree	Tree	-1	N	N	N	N	N	N	Y	N
27	TREE	California nutmeg	Torreya californica	TOCA	TOCA	Torreya californica	Torreya californica Torr.	California nutmeg	Coniferophyta	Pinopsida	Taxales	Taxaceae	Torreya	californica	0	0			194889	CA	Gymnosperm	Perennial	Tree	Tree	-1	N	N	N	N	N	N	Y	N
24	TREE	Coast redwood	Sequoia sempervirens	SESE	SESE3	Sequoia sempervirens	Sequoia sempervirens (Lamb. ex D. Don) Endl.	redwood	Coniferophyta	Pinopsida	Pinales	Taxodiaceae	Sequoia	sempervirens	0	0				CA, OR	Gymnosperm	Perennial	Tree	Tree	-1	N	N	N	N	N	N	Y	N
251	FORB	Stinging nettle	Urtica dioica	URDI	URDI	Urtica dioica	Urtica dioica L.	stinging nettle	Magnoliophyta	Magnoliopsida	Urticales	Urticaceae	Urtica	dioica	0	0			19152	AK, AL, AZ, CA, CO, CT, DE, FL, GA, IA, ID, IL, IN, KS, KY, LA, MA, MD, ME, MI, MN, MO, MS, MT, NC, ND, NE, NH, NJ, NM, NV, NY, OH, OK, OR, PA, RI, SD, TN, TX, UT, VA, VT, WA, WI, WV, WY	Dicot	Perennial	Forb/herb	Forb/herb	-1	Y	N	N	N	N	N	N	N
379	FORB	Sea blush	Plectritis congesta	PLCO	PLCO4	Plectritis congesta	Plectritis congesta (Lindl.) DC.	shortspur seablush	Magnoliophyta	Magnoliopsida	Dipsacales	Valerianaceae	Plectritis	congesta	0	0			35379	CA, OR, WA	Dicot	Annual	Forb/herb	Forb/herb	-1	Y	N	N	N	N	N	N	N
412	FORB	Scouler's valerian	Valeriana hookeri	VAHO	VASC2	Valeriana scouleri	Valeriana scouleri Rydb.	Scouler's valerian	Magnoliophyta	Magnoliopsida	Dipsacales	Valerianaceae	Valeriana	scouleri	0	0			35367	CA, MT, OR, WA	Dicot	Perennial	Forb/herb	Forb/herb	-1	Y	N	N	N	N	N	N	N
254	FORB	Sitka valerian	Valeriana sitchensis	VASI	VASI	Valeriana sitchensis	Valeriana sitchensis Bong.	Sitka valerian	Magnoliophyta	Magnoliopsida	Dipsacales	Valerianaceae	Valeriana	sitchensis	0	0			35368	AK, CA, ID, MT, OR, WA	Dicot	Perennial	Forb/herb	Forb/herb	-1	Y	N	N	N	N	N	N	N
259	FORB	Stream violet	Viola glabella	VIGL	VIGL	Viola glabella	Viola glabella Nutt.	pioneer violet	Magnoliophyta	Magnoliopsida	Violales	Violaceae	Viola	glabella	0	0			22082	AK, CA, ID, MT, OR, WA	Dicot	Perennial	Forb/herb	Forb/herb	-1	Y	N	N	N	N	N	N	N
262	FORB	Evergreen violet	Viola sempervirens	VISE	VISE3	Viola sempervirens	Viola sempervirens Greene	evergreen violet	Magnoliophyta	Magnoliopsida	Violales	Violaceae	Viola	sempervirens	0	0			22164	AK, CA, ID, OR, WA	Dicot	Perennial	Forb/herb	Forb/herb	-1	Y	N	N	N	N	N	N	N
278	OTHER	Bare ground		BARE											0	0
279	OTHER	Leaf litter		LEAF											0	0
281	OTHER	Moss sp.		MOSS											0	0
280	OTHER	Rock		ROCK											0	0
277	GRASS/SEDGE/RUSH	Unknown grass		UNGR											0	0
250	FORB	Unknown plant		UNKN											0	0
